# Supplementary material for: A Vaccinomics Approach for the Identification of Tick Protective Antigens for the Control of Ixodes ricinus and Dermacentor reticulatus Infestations in Companion Animals
Source: Front Physiol. 2019 Jul 26;10:977. doi: 10.3389/fphys.2019.00977 (PMC6681794; doi:10.3389/fphys.2019.00977)
Supplement: Supplementary file 2 [file Data_Sheet_2.xlsx]

## Sheet: Predicted secreted proteins
Supplementary Dataset 2. Genes encoding for predicted secreted proteins in IL and ISG.
gene	Ubiprot ID
ISCW016255	B7P0S1
ISCW000121	B7P0T6
ISCW000131	B7P0U6
ISCW016475	B7P156
ISCW000951	B7P1B1
ISCW015909	B7P1D1
ISCW000326	B7P1I7
ISCW000727	B7P1R9
ISCW001821	B7P1U3
ISCW000018	B7P1V3
ISCW000027	B7P1V9
ISCW001682	B7P1Y2
ISCW000429	B7P227
ISCW000501	B7P255
ISCW001507	B7P2C8
ISCW001784	B7P2E0
ISCW016352	B7P2F9
ISCW015936	B7P2M8
ISCW001021	B7P2T1
ISCW001815	B7P2T7
ISCW001819	B7P2U1
ISCW001515	B7P322
ISCW000408	B7P355
ISCW000693	B7P390
ISCW015827	B7P3A8
ISCW001455	B7P3A9
ISCW001354	B7P3C4
ISCW015758	B7P3G0
ISCW001306	B7P3G8
ISCW001313	B7P3H4
ISCW000755	B7P3W9
ISCW000300	B7P3Y8
ISCW001534	B7P414
ISCW024015	B7P452
ISCW024010	B7P488
ISCW015654	B7P4H8
ISCW001202	B7P4S3
ISCW016159	B7P4T9
ISCW016161	B7P4U1
ISCW001191	B7P4W0
ISCW001304	B7P4X3
ISCW015858	B7P5C0
ISCW016456	B7P5E7
ISCW015708	B7P5L5
ISCW001768	B7P5M8
ISCW016328	B7P5R7
ISCW001000	B7P6N8
ISCW000236	B7P6R7
ISCW000237	B7P6R8
ISCW000240	B7P6S1
ISCW000189	B7P788
ISCW001538	B7P7C0
ISCW000672	B7P7E7
ISCW017561	B7P7J6
ISCW003155	B7P7N1
ISCW002566	B7P7P6
ISCW002303	B7P7T7
ISCW002125	B7P7U6
ISCW017400	B7P890
ISCW024171	B7P8C7
ISCW017204	B7P8R5
ISCW017460	B7P8R6
ISCW017107	B7P8W4
ISCW016782	B7P8Y1
ISCW024177	B7P920
ISCW003083	B7P973
ISCW002070	B7P9A1
ISCW002917	B7P9B3
ISCW002539	B7P9E5
ISCW017507	B7P9P7
ISCW017211	B7P9P9
ISCW016754	B7PA42
ISCW002869	B7PA69
ISCW002553	B7PAK1
ISCW003283	B7PAL0
ISCW017451	B7PAR1
ISCW001991	B7PAV7
ISCW024140	B7PB81
ISCW003368	B7PB97
ISCW016638	B7PBA9
ISCW017258	B7PBH0
ISCW003225	B7PBL3
ISCW002184	B7PBQ6
ISCW002171	B7PBU3
ISCW003386	B7PBX8
ISCW017062	B7PC18
ISCW016882	B7PC64
ISCW003243	B7PCB6
ISCW002943	B7PCK1
ISCW002948	B7PCK6
ISCW002565	B7PCT9
ISCW003377	B7PCY7
ISCW003089	B7PCZ6
ISCW002014	B7PD01
ISCW002797	B7PD24
ISCW002156	B7PD76
ISCW003432	B7PDB6
ISCW016945	B7PDH8
ISCW002249	B7PDM1
ISCW003170	B7PDQ9
ISCW002223	B7PDS3
ISCW004631	B7PDW3
ISCW003956	B7PDX7
ISCW003957	B7PDX8
ISCW004926	B7PDY9
ISCW004582	B7PDZ1
ISCW018202	B7PE08
ISCW004843	B7PE87
ISCW017727	B7PEC4
ISCW004081	B7PED5
ISCW003723	B7PEK7
ISCW004395	B7PEK8
ISCW004396	B7PEK9
ISCW017754	B7PEN4
ISCW004511	B7PES8
ISCW004287	B7PF52
ISCW004289	B7PF54
ISCW003982	B7PFJ9
ISCW004077	B7PFK7
ISCW004696	B7PG98
ISCW004706	B7PGB3
ISCW003730	B7PGF2
ISCW018355	B7PGJ6
ISCW018308	B7PGT7
ISCW005022	B7PGY5
ISCW024300	B7PH51
ISCW004106	B7PHB1
ISCW004455	B7PHF4
ISCW018296	B7PHH1
ISCW003627	B7PHL0
ISCW018235	B7PHP3
ISCW018251	B7PHQ8
ISCW004435	B7PHV2
ISCW005142	B7PI05
ISCW003923	B7PI18
ISCW004328	B7PI42
ISCW004233	B7PI84
ISCW004235	B7PI86
ISCW004056	B7PID6
ISCW003893	B7PIE2
ISCW004700	B7PIM0
ISCW017705	B7PIM7
ISCW004450	B7PIR7
ISCW004960	B7PIV2
ISCW003472	B7PIW4
ISCW004489	B7PIW9
ISCW017889	B7PIY9
ISCW003656	B7PJ32
ISCW004575	B7PJ42
ISCW004577	B7PJ44
ISCW003746	B7PJ53
ISCW018222	B7PJD1
ISCW018223	B7PJD2
ISCW005183	B7PJJ4
ISCW003545	B7PJU7
ISCW004133	B7PJZ0
ISCW017778	B7PK64
ISCW018929	B7PKD8
ISCW006195	B7PKG2
ISCW024411	B7PKG8
ISCW006654	B7PKJ7
ISCW005600	B7PKW2
ISCW005694	B7PKW9
ISCW005695	B7PKX0
ISCW006186	B7PL27
ISCW018653	B7PL47
ISCW018655	B7PL49
ISCW006355	B7PL69
ISCW018681	B7PLI4
ISCW024336	B7PLJ2
ISCW006249	B7PLS2
ISCW005817	B7PLS5
ISCW005601	B7PLU1
ISCW018634	B7PLX1
ISCW018637	B7PLX4
ISCW005919	B7PLZ6
ISCW005388	B7PLZ8
ISCW019084	B7PM16
ISCW005516	B7PM33
ISCW005978	B7PM63
ISCW006458	B7PMB6
ISCW005998	B7PME5
ISCW006264	B7PMF6
ISCW006589	B7PMG1
ISCW006649	B7PMK6
ISCW006077	B7PMK8
ISCW005622	B7PMW7
ISCW005630	B7PMX5
ISCW018529	B7PN30
ISCW006758	B7PN42
ISCW006434	B7PN47
ISCW006183	B7PN63
ISCW024327	B7PNA7
ISCW018852	B7PNF0
ISCW005500	B7PNN9
ISCW006878	B7PNQ8
ISCW018772	B7PNU6
ISCW018493	B7PNW4
ISCW019057	B7PP27
ISCW006859	B7PP34
ISCW005407	B7PP64
ISCW005408	B7PP65
ISCW005410	B7PP66
ISCW006092	B7PP76
ISCW005289	B7PPD7
ISCW006561	B7PPR3
ISCW006057	B7PPY8
ISCW018539	B7PPZ6
ISCW005675	B7PQ38
ISCW006176	B7PQA2
ISCW019050	B7PQA8
ISCW006279	B7PQD6
ISCW006734	B7PQH4
ISCW005375	B7PQJ5
ISCW019023	B7PQL9
ISCW005784	B7PQT2
ISCW018564	B7PQW1
ISCW021992	B7PQW6
ISCW006313	B7PR03
ISCW005830	B7PR43
ISCW005437	B7PR70
ISCW006887	B7PRA8
ISCW019262	B7PRK5
ISCW007070	B7PRN9
ISCW019448	B7PRT4
ISCW008257	B7PS09
ISCW007510	B7PS30
ISCW007481	B7PSE3
ISCW007189	B7PSG7
ISCW019482	B7PSH2
ISCW007332	B7PSJ5
ISCW019843	B7PSK3
ISCW007077	B7PSN0
ISCW008058	B7PSP5
ISCW007590	B7PT00
ISCW007719	B7PT03
ISCW024504	B7PT16
ISCW007816	B7PT43
ISCW007821	B7PT58
ISCW019503	B7PT75
ISCW007964	B7PTG1
ISCW019816	B7PTH4
ISCW019986	B7PTJ3
ISCW008365	B7PTK5
ISCW024483	B7PTM5
ISCW008426	B7PTN7
ISCW007156	B7PTQ1
ISCW008047	B7PTY4
ISCW019568	B7PTZ5
ISCW019721	B7PU46
ISCW007947	B7PU60
ISCW007691	B7PU74
ISCW024475	B7PUB0
ISCW007895	B7PUB9
ISCW008303	B7PUH0
ISCW007347	B7PUN3
ISCW007289	B7PUP2
ISCW007718	B7PUR7
ISCW019789	B7PUX6
ISCW008342	B7PV58
ISCW008201	B7PVF9
ISCW007253	B7PVG6
ISCW024444	B7PW32
ISCW006946	B7PW76
ISCW007789	B7PWF2
ISCW008152	B7PWM9
ISCW019551	B7PWQ2
ISCW019295	B7PWR2
ISCW007359	B7PWS8
ISCW019940	B7PWV0
ISCW019364	B7PWW0
ISCW007102	B7PWW1
ISCW019602	B7PWY4
ISCW007834	B7PX52
ISCW008833	B7PXE8
ISCW009207	B7PXF6
ISCW008622	B7PXH6
ISCW010111	B7PXJ1
ISCW008540	B7PXM3
ISCW008828	B7PXY3
ISCW008624	B7PY17
ISCW024559	B7PYE4
ISCW009318	B7PYJ4
ISCW009320	B7PYJ6
ISCW020710	B7PYN7
ISCW008853	B7PYS6
ISCW009495	B7PYY1
ISCW008581	B7PZ54
ISCW009769	B7PZF7
ISCW020192	B7PZH1
ISCW024612	B7PZK9
ISCW009945	B7PZL0
ISCW010075	B7PZQ9
ISCW020168	B7PZV9
ISCW020328	B7PZW6
ISCW008652	B7Q041
ISCW010207	B7Q087
ISCW020195	B7Q0D3
ISCW009878	B7Q0F5
ISCW020118	B7Q0H1
ISCW010144	B7Q0K5
ISCW009694	B7Q0P0
ISCW009695	B7Q0P1
ISCW008886	B7Q1J7
ISCW020052	B7Q1Z6
ISCW009654	B7Q254
ISCW024539	B7Q2A7
ISCW008969	B7Q2B9
ISCW008970	B7Q2C0
ISCW008971	B7Q2C1
ISCW020626	B7Q2M1
ISCW008843	B7Q2Y1
ISCW009750	B7Q2Z0
ISCW008927	B7Q317
ISCW010039	B7Q327
ISCW020295	B7Q347
ISCW008596	B7Q363
ISCW010174	B7Q384
ISCW009892	B7Q387
ISCW020172	B7Q391
ISCW009917	B7Q3D1
ISCW011077	B7Q418
ISCW011801	B7Q4A1
ISCW011407	B7Q4C8
ISCW024708	B7Q4D6
ISCW010560	B7Q4J1
ISCW021493	B7Q4K5
ISCW021502	B7Q4Z7
ISCW011479	B7Q541
ISCW024638	B7Q545
ISCW010926	B7Q5E3
ISCW011374	B7Q5I2
ISCW011378	B7Q5I6
ISCW011647	B7Q5N7
ISCW010403	B7Q5Q3
ISCW011560	B7Q5Z1
ISCW011423	B7Q5Z5
ISCW011206	B7Q613
ISCW021392	B7Q694
ISCW011715	B7Q6E4
ISCW024669	B7Q6H7
ISCW011463	B7Q6I0
ISCW011046	B7Q6I2
ISCW010342	B7Q6I3
ISCW021268	B7Q712
ISCW024635	B7Q788
ISCW011497	B7Q7A1
ISCW011145	B7Q7F9
ISCW011810	B7Q7I2
ISCW011573	B7Q7L9
ISCW020910	B7Q7T0
ISCW010924	B7Q7U3
ISCW021622	B7Q7Y4
ISCW024691	B7Q7Z3
ISCW011166	B7Q844
ISCW011696	B7Q8A1
ISCW011266	B7Q8F4
ISCW010757	B7Q8I7
ISCW011722	B7Q8K4
ISCW021811	B7Q8S1
ISCW021109	B7Q908
ISCW010675	B7Q926
ISCW010971	B7Q9C4
ISCW010476	B7Q9D8
ISCW010827	B7Q9F1
ISCW011451	B7Q9I8
ISCW020925	B7Q9K4
ISCW011601	B7Q9S7
ISCW012256	B7QA04
ISCW013069	B7QAD0
ISCW013236	B7QAE3
ISCW012736	B7QAN0
ISCW012839	B7QAY5
ISCW022581	B7QB36
ISCW022064	B7QB89
ISCW011860	B7QBA4
ISCW012502	B7QBC3
ISCW022707	B7QBU4
ISCW012548	B7QBW7
ISCW022866	B7QC69
ISCW013157	B7QC79
ISCW012974	B7QC95
ISCW012924	B7QCB0
ISCW022109	B7QCB4
ISCW012358	B7QCD2
ISCW012339	B7QCE8
ISCW021886	B7QCM1
ISCW012469	B7QCV8
ISCW022535	B7QCX0
ISCW012714	B7QD46
ISCW022900	B7QD68
ISCW022614	B7QDB2
ISCW012954	B7QDB3
ISCW013327	B7QDL5
ISCW012953	B7QDZ9
ISCW021999	B7QE17
ISCW012232	B7QE19
ISCW022203	B7QE30
ISCW012813	B7QE66
ISCW022331	B7QE94
ISCW013120	B7QEL0
ISCW013011	B7QEM3
ISCW022256	B7QER0
ISCW012612	B7QEW3
ISCW012748	B7QEZ4
ISCW012704	B7QEZ9
ISCW024792	B7QF48
ISCW024724	B7QFD0
ISCW022182	B7QFF9
ISCW021910	B7QFJ6
ISCW012248	B7QG68
ISCW013161	B7QGD5
ISCW022366	B7QGF0
ISCW012101	B7QGF6
ISCW013787	B7QGT9
ISCW023096	B7QGU5
ISCW023744	B7QGV9
ISCW015065	B7QH15
ISCW014838	B7QH20
ISCW014634	B7QH31
ISCW014923	B7QHG1
ISCW022963	B7QHH2
ISCW015091	B7QHL1
ISCW015092	B7QHL2
ISCW014486	B7QHP4
ISCW015014	B7QHS2
ISCW023752	B7QHX0
ISCW013659	B7QI38
ISCW014357	B7QI80
ISCW023652	B7QIB4
ISCW014557	B7QIE6
ISCW014800	B7QIG8
ISCW023115	B7QIJ8
ISCW023121	B7QIK1
ISCW023123	B7QIK3
ISCW023629	B7QIL5
ISCW023239	B7QIU6
ISCW023240	B7QIU7
ISCW014329	B7QIX4
ISCW014693	B7QIY6
ISCW023480	B7QIY9
ISCW023398	B7QJ22
ISCW023234	B7QJ37
ISCW013705	B7QJ43
ISCW014966	B7QJ72
ISCW014967	B7QJ73
ISCW014907	B7QJ76
ISCW014775	B7QJC2
ISCW013747	B7QJG1
ISCW023592	B7QJI5
ISCW015048	B7QJP9
ISCW013866	B7QJQ4
ISCW013759	B7QJQ7
ISCW023524	B7QJY4
ISCW023473	B7QJZ3
ISCW014343	B7QK09
ISCW014524	B7QK21
ISCW024879	B7QK29
ISCW023266	B7QK48
ISCW014218	B7QK53
ISCW014021	B7QKA6
ISCW023135	B7QKH8
ISCW014739	B7QKR2
ISCW013943	B7QKZ5
ISCW014362	B7QL42
ISCW014150	B7QL73
ISCW014035	B7QLD9
ISCW013911	B7QLE0
ISCW023699	B7QLF6
ISCW014808	B7QLG6
ISCW023204	B7QM38
ISCW013894	B7QM62
ISCW023632	B7QM88
ISCW023633	B7QM89
ISCW023636	B7QM90
ISCW023637	B7QM91
ISCW023638	B7QM92
ISCW014762	B7QMA1
ISCW014764	B7QMA3
ISCW023458	B7QME9
ISCW023462	B7QMF3
ISCW023194	B7QMH9
ISCW023850	B7QML0
ISCW015211	B7QML3
ISCW015537	B7QN63
ISCW023852	B7QN84
ISCW015359	B7QN94
ISCW023985	B7QNB2
ISCW023860	B7QNI6
ISCW023885	B7QNL7
ISCW023959	B7QNM2
ISCW016779	Q4PLZ7
ISCW016559	Q4PM34
ISCW006747	Q4PME2
ISCW004532	Q4PMI8
ISCW023495	Q4PMJ5
ISCW022147	Q4PMV4
ISCW024295	Q4PMZ6
ISCW010436	Q4PN05
ISCW018806	Q4PN59
ISCW007864	Q8MVC2

## Sheet: secreted overexpressed in ISG
Secreted protein predicted by	test_id	gene_id		gene	locus	sample_1	sample_2	status	value_1	value_2	log2(fold_change)	test_stat	p_value	q_value	significant	functional meaning	gene mapping control	Uniprot mapping control	Entry	Protein names	Organism	Gene names	Gene ontology (GO)	Domains	InterPro	Keywords	Length	Pathway	Protein families	PubMed ID	Subcellular location	Cross-reference (REFSEQ)	Cross-reference (DBSNP)	Cross-reference (ENSEMBL)	Cross-reference (GENEID)	Cross-reference (KEGG)	Cross-reference (UCSC)	Cross-reference (REACTOME)	Cross-reference (GO)	Cross-reference (INTERPRO)	EC number	Features	General annotation (CATALYTIC_ACTIVITY)	General annotation (FUNCTION)	General annotation (INDUCTION)	General annotation (DISEASE)	General annotation (PATHWAY)	General annotation (PHARMACEUTICAL)	General annotation (POLYMORPHISM)
by predictors	XLOC_000105	XLOC_000105		ISCW016255	DS612847:1547921-1554679	IG	IL	OK	25.8699	3.56078	-2.86101	2.91234	0.00358728	0.0262221	yes	repressed in IL	ISCW016255	B7P0S1	B7P0S1	Rac3A protein, putative (EC 3.1.4.12) (Fragment)	Ixodes scapularis (Black-legged tick) (Deer tick)	IscW_ISCW016255	GTP binding; intracellular; membrane; small GTPase mediated signal transduction; sphingomyelin phosphodiesterase activity		IPR005225; IPR001806; IPR003578;	Complete proteome; GTP-binding; Hydrolase; Membrane; Nucleotide-binding; Reference proteome	189		Small GTPase superfamily, Rho family			XP_002399352.1;			8023163;	isc:IscW_ISCW016255;				IPR005225;IPR001806;IPR003578;	3.1.4.12	Non-terminal residue (1)
by predictors	XLOC_000410	XLOC_000410		ISCW000326	DS616898:230557-241355	IG	IL	OK	13.8817	1.71068	-3.02054	3.11622	0.00183186	0.0161862	yes	repressed in IL	ISCW000326	B7P1I7	B7P1I7	Exostosin-2, putative (EC 2.4.1.224) (Fragment)	Ixodes scapularis (Black-legged tick) (Deer tick)	IscW_ISCW000326	glucuronosyl-N-acetylglucosaminyl-proteoglycan 4-alpha-N-acetylglucosaminyltransferase activity; intrinsic to endoplasmic reticulum membrane		IPR004263; IPR015338;	Complete proteome; Glycosyltransferase; Reference proteome; Transferase	714					XP_002433395.1;			8053529;	isc:IscW_ISCW000326;				IPR004263;IPR015338;	2.4.1.224	Non-terminal residue (1)
by predictors	XLOC_000850	XLOC_000850		ISCW015936	DS623090:242241-275017	IG	IL	OK	8.64385	1.11015	-2.96092	2.91788	0.00352419	0.0259428	yes	repressed in IL	ISCW015936	B7P2M8	B7P2M8	Ceramide glucosyltransferase, putative (EC 2.4.1.80)	Ixodes scapularis (Black-legged tick) (Deer tick)	IscW_ISCW015936	ceramide glucosyltransferase activity			Complete proteome; Glycosyltransferase; Reference proteome; Transferase	400					XP_002402583.1;			8023706;	isc:IscW_ISCW015936;					2.4.1.80
by predictors	XLOC_000917	XLOC_000917		ISCW001819	DS624571:256902-366800	IG	IL	OK	206.8	26.6114	-2.95812	2.64684	0.00812471	0.0470677	yes	repressed in IL	ISCW001819	B7P2U1	B7P2U1	Putative uncharacterized protein	Ixodes scapularis (Black-legged tick) (Deer tick)	IscW_ISCW001819	membrane; transmembrane transport		IPR004841;	Complete proteome; Reference proteome	1408					XP_002403008.1;			8023778;	isc:IscW_ISCW001819;				IPR004841;
by predictors	XLOC_001006	XLOC_001006		ISCW001515	DS626083:49721-50462	IG	IL	OK	9.39689	0.345444	-4.76566	3.00322	0.00267143	0.0214107	yes	repressed in IL	ISCW001515	B7P322	B7P322	Serine carboxypeptidase, putative (EC 3.4.16.5) (Fragment)	Ixodes scapularis (Black-legged tick) (Deer tick)	IscW_ISCW001515	proteolysis; serine-type carboxypeptidase activity		IPR001563;	Carboxypeptidase; Complete proteome; Hydrolase; Protease; Reference proteome	247					XP_002403464.1;			8023874;	isc:IscW_ISCW001515;				IPR001563;	3.4.16.5	Non-terminal residue (2)
by predictors and by GO annotations	XLOC_001169	XLOC_001169		ISCW015758	DS628768:34961-45097	IG	IL	OK	23.4801	1.60103	-3.87437	3.77238	0.000161696	0.00283562	yes	repressed in IL	ISCW015758	B7P3G0	B7P3G0	Chitinase, putative (Fragment)	Ixodes scapularis (Black-legged tick) (Deer tick)	IscW_ISCW015758	chitin binding; chitin metabolic process; extracellular region		IPR002557;	Complete proteome; Reference proteome	261					XP_002404149.1;			8024049;	isc:IscW_ISCW015758;				IPR002557;		Non-terminal residue (1)
by predictors	XLOC_001182	XLOC_001182		ISCW001306	DS628877:729-19174	IG	IL	OK	38.9139	2.65341	-3.87437	3.77238	0.000161696	0.00283562	yes	repressed in IL	ISCW001306	B7P3G8	B7P3G8	Cytochrome P450, putative (EC 1.14.14.1)	Ixodes scapularis (Black-legged tick) (Deer tick)	IscW_ISCW001306	aromatase activity; electron carrier activity; heme binding		IPR001128; IPR017972; IPR002401;	Complete proteome; Heme; Iron; Metal-binding; Monooxygenase; Oxidoreductase; Reference proteome	184		Cytochrome P450 family			XP_002404168.1;			8024064;	isc:IscW_ISCW001306;				IPR001128;IPR017972;IPR002401;	1.14.14.1
by predictors and by protein name	XLOC_001368	XLOC_001368	secreted protein, putative	ISCW000300	DS631611:25488-31280	IG	IL	OK	32.7768	0.637086	-5.68504	4.6035	4.15e-06	0.000181859	yes	repressed in IL	ISCW000300	B7P3Y8	B7P3Y8	Secreted protein, putative	Ixodes scapularis (Black-legged tick) (Deer tick)	IscW_ISCW000300				Complete proteome; Reference proteome	207					XP_002404858.1;			8024257;	isc:IscW_ISCW000300;
by predictors	XLOC_001591	XLOC_001591		ISCW015654	DS635599:759783-776786	IG	IL	OK	13.0736	0.195645	-6.06228	3.79683	0.000146557	0.0026512	yes	repressed in IL	ISCW015654	B7P4H8	B7P4H8	Putative uncharacterized protein	Ixodes scapularis (Black-legged tick) (Deer tick)	IscW_ISCW015654	metalloendopeptidase activity; proteolysis	Peptidase M12B domain (1)	IPR024079; IPR001590;	Complete proteome; Hydrolase; Protease; Reference proteome	382					XP_002406032.1;			8024494;	isc:IscW_ISCW015654;				IPR024079;IPR001590;
by predictors	XLOC_001694	XLOC_001694		ISCW001202	DS636837:67678-105745	IG	IL	OK	57.0536	2.73955	-4.38031	4.42283	9.74e-06	0.000362434	yes	repressed in IL	ISCW001202	B7P4S3	B7P4S3	Prolyl 4-hydroxylase alpha subunit, putative (EC 1.14.11.2) (Fragment)	Ixodes scapularis (Black-legged tick) (Deer tick)	IscW_ISCW001202	L-ascorbic acid binding; endoplasmic reticulum; iron ion binding; oxidoreductase activity, acting on single donors with incorporation of molecular oxygen, incorporation of two atoms of oxygen; procollagen-proline 4-dioxygenase activity		IPR006620; IPR013547; IPR011990;	Complete proteome; Oxidoreductase; Reference proteome	539					XP_002406378.1;			8024615;	isc:IscW_ISCW001202;				IPR006620;IPR013547;IPR011990;	1.14.11.2	Non-terminal residue (1)
by predictors	XLOC_001716	XLOC_001716	conserved hypothetical protein	ISCW016159	DS636921:654142-663226	IG	IL	OK	7.85533	0.308921	-4.66836	2.94254	0.00325529	0.0245463	yes	repressed in IL	ISCW016159	B7P4T9	B7P4T9	Putative uncharacterized protein	Ixodes scapularis (Black-legged tick) (Deer tick)	IscW_ISCW016159			IPR016964;	Complete proteome; Reference proteome	267					XP_002406440.1;			8024631;	isc:IscW_ISCW016159;				IPR016964;
by predictors	XLOC_001734	XLOC_001734		ISCW001191	DS637203:269955-291546	IG	IL	OK	4.30357	0.307498	-3.80688	3.56399	0.000365256	0.00507903	yes	repressed in IL	ISCW001191	B7P4W0	B7P4W0	Putative uncharacterized protein	Ixodes scapularis (Black-legged tick) (Deer tick)	IscW_ISCW001191	inorganic phosphate transmembrane transporter activity; membrane		IPR001204;	Complete proteome; Reference proteome	667					XP_002406515.1;			8024657;	isc:IscW_ISCW001191;				IPR001204;
by predictors	XLOC_001748	XLOC_001748	hypotetical protein	ISCW001304	DS637334:44543-46272	IG	IL	OK	12.3854	1.74534	-2.82706	2.88901	0.00386457	0.0277364	yes	repressed in IL	ISCW001304	B7P4X3	B7P4X3	Putative uncharacterized protein	Ixodes scapularis (Black-legged tick) (Deer tick)	IscW_ISCW001304				Complete proteome; Reference proteome	209					XP_002406542.1;			8024671;	isc:IscW_ISCW001304;
by predictors	XLOC_001908	XLOC_001908		ISCW015858	DS640098:256658-280962	IG	IL	OK	26.6839	1.56678	-4.0901	4.13065	3.62e-05	0.000934428	yes	repressed in IL	ISCW015858	B7P5C0	B7P5C0	Transport system membrane protein, putative (Fragment)	Ixodes scapularis (Black-legged tick) (Deer tick)	IscW_ISCW015858	membrane; transporter activity		IPR001046;	Complete proteome; Reference proteome	461					XP_002407232.1;			8024837;	isc:IscW_ISCW015858;				IPR001046;		Non-terminal residue (1)
by predictors	XLOC_002020	XLOC_002020		ISCW015708	DS641689:87809-98442	IG	IL	OK	72.4609	10.5243	-2.78347	2.87277	0.00406892	0.0288421	yes	repressed in IL	ISCW015708	B7P5L5	B7P5L5	Putative uncharacterized protein (Fragment)	Ixodes scapularis (Black-legged tick) (Deer tick)	IscW_ISCW015708	membrane		IPR008253;	Complete proteome; Reference proteome	150					XP_002407654.1;			8024959;	isc:IscW_ISCW015708;				IPR008253;		Non-terminal residue (1)
by predictors	XLOC_002667	XLOC_002667		ISCW000189	DS650273:225-11848	IG	IL	OK	10.0134	0.529156	-4.2421	2.67529	0.00746639	0.044163	yes	repressed in IL	ISCW000189	B7P788	B7P788	Importin, putative (Fragment)	Ixodes scapularis (Black-legged tick) (Deer tick)	IscW_ISCW000189	binding		IPR011989;		185					XP_002409797.1;			8025655;	isc:IscW_ISCW000189;				IPR011989;		Non-terminal residue (1)
by predictors	XLOC_002704	XLOC_002704	fasciclin, putative	ISCW001538	DS651076:23595-69415	IG	IL	OK	132.932	13.6357	-3.28523	2.80921	0.00496627	0.0330576	yes	repressed in IL	ISCW001538	B7P7C0	B7P7C0	Fasciclin, putative	Ixodes scapularis (Black-legged tick) (Deer tick)	IscW_ISCW001538			IPR011489; IPR000782;	Complete proteome; Reference proteome	800					XP_002409988.1;			8025692;	isc:IscW_ISCW001538;				IPR011489;IPR000782;
by predictors	XLOC_002736	XLOC_002736		ISCW000672	DS651505:946-5600	IG	IL	OK	182.761	20.6036	-3.14899	3.09924	0.00194015	0.0169205	yes	repressed in IL	ISCW000672	B7P7E7	B7P7E7	Hypoxanthine-guanine phosphoribosyltransferase, putative (EC 2.4.2.8) (Fragment)	Ixodes scapularis (Black-legged tick) (Deer tick)	IscW_ISCW000672	guanine phosphoribosyltransferase activity; hypoxanthine phosphoribosyltransferase activity			Complete proteome; Glycosyltransferase; Reference proteome; Transferase	77					XP_002410074.1;			8025730;	isc:IscW_ISCW000672;					2.4.2.8	Non-terminal residue (1)
by predictors	XLOC_002796	XLOC_002796		ISCW017561	DS652265:578799-579504	IG	IL	OK	7.88693	0.370473	-4.41202	2.78208	0.00540114	0.0348793	yes	repressed in IL	ISCW017561	B7P7J6	B7P7J6	Beta-1,3-N-acetylglucosaminyltransferase, putative (EC 2.4.1.62) (Fragment)	Ixodes scapularis (Black-legged tick) (Deer tick)	IscW_ISCW017561	Golgi apparatus; ganglioside galactosyltransferase activity; integral to membrane; protein glycosylation		IPR002659;	Complete proteome; Glycosyltransferase; Golgi apparatus; Membrane; Reference proteome; Transferase; Transmembrane; Transmembrane helix	235					XP_002399239.1;			8025788;	isc:IscW_ISCW017561;				IPR002659;	2.4.1.62	Non-terminal residue (1)
by predictors	XLOC_003259	XLOC_003259	conserved hypothetical protein	ISCW017204	DS658674:232039-235156	IG	IL	OK	64.5007	1.78807	-5.17284	4.20669	2.59e-05	0.000752405	yes	repressed in IL	ISCW017204	B7P8R5	B7P8R5	Putative uncharacterized protein	Ixodes scapularis (Black-legged tick) (Deer tick)	IscW_ISCW017204				Complete proteome; Reference proteome	137					XP_002402572.1;			8026257;	isc:IscW_ISCW017204;
by predictors	XLOC_003342	XLOC_003342		ISCW016782	DS660824:407147-409645	IG	IL	OK	5.22354	0.560835	-3.21938	3.27985	0.00103862	0.0110194	yes	repressed in IL	ISCW016782	B7P8Y1	B7P8Y1	Putative uncharacterized protein (Fragment)	Ixodes scapularis (Black-legged tick) (Deer tick)	IscW_ISCW016782			IPR024989; IPR016196;	Complete proteome; Reference proteome	507					XP_002403303.1;			8026336;	isc:IscW_ISCW016782;				IPR024989;IPR016196;		Non-terminal residue (1)
by predictors	XLOC_003435	XLOC_003435		ISCW003083	DS661774:112743-115121	IG	IL	OK	6.32704	0.922345	-2.77815	2.74633	0.00602667	0.0376296	yes	repressed in IL	ISCW003083	B7P973	B7P973	Putative uncharacterized protein	Ixodes scapularis (Black-legged tick) (Deer tick)	IscW_ISCW003083	ubiquitin-protein ligase activity; zinc ion binding	RING-type zinc finger (1)	IPR013323; IPR008974; IPR013322; IPR001841; IPR013083; IPR001293;	Complete proteome; Metal-binding; Reference proteome; Zinc; Zinc-finger	401					XP_002403702.1;			8026440;	isc:IscW_ISCW003083;				IPR013323;IPR008974;IPR013322;IPR001841;IPR013083;IPR001293;
by predictors	XLOC_003643	XLOC_003643		ISCW017507	DS666210:209956-232390	IG	IL	OK	6.00372	0.846038	-2.82706	2.79306	0.00522121	0.034082	yes	repressed in IL	ISCW017507	B7P9P7	B7P9P7	Glutamate transporter, putative (Fragment)	Ixodes scapularis (Black-legged tick) (Deer tick)	IscW_ISCW017507	membrane; sodium:dicarboxylate symporter activity		IPR001991; IPR018107;	Complete proteome; Reference proteome	431					XP_002405060.1;			8026657;	isc:IscW_ISCW017507;				IPR001991;IPR018107;		Non-terminal residue (1)
by predictors	XLOC_003992	XLOC_003992		ISCW002553	DS671760:11923-19217	IG	IL	OK	46.6948	5.8221	-3.00365	3.09977	0.00193674	0.0169205	yes	repressed in IL	ISCW002553	B7PAK1	B7PAK1	Integrin beta (Fragment)	Ixodes scapularis (Black-legged tick) (Deer tick)	IscW_ISCW002553	binding; cell-matrix adhesion; integrin complex; integrin-mediated signaling pathway; multicellular organismal development; receptor activity		IPR015812; IPR002369; IPR003659; IPR016201;	Cell adhesion; Complete proteome; Integrin; Membrane; Reference proteome; Transmembrane	238		Integrin beta chain family		Membrane; Single-pass type I membrane protein.	XP_002406954.1;			8027026;	isc:IscW_ISCW002553;				IPR015812;IPR002369;IPR003659;IPR016201;		Non-terminal residue (1)
by predictors	XLOC_004062	XLOC_004062	Protein coding	ISCW017451	DS672493:7835-8868	IG	IL	OK	36.0644	3.4684	-3.37824	3.45989	0.0005404	0.00680334	yes	repressed in IL	ISCW017451	B7PAR1	B7PAR1	Putative uncharacterized protein	Ixodes scapularis (Black-legged tick) (Deer tick)	IscW_ISCW017451				Complete proteome; Reference proteome	68					XP_002407127.1;			8027111;	isc:IscW_ISCW017451;
by predictors	XLOC_004255	XLOC_004255	conserved hypothetical protein	ISCW024140	DS674754:154-895	IG	IL	OK	26.965	3.46403	-2.96056	3.03623	0.00239555	0.0196809	yes	repressed in IL	ISCW024140	B7PB81	B7PB81	Putative uncharacterized protein (Fragment)	Ixodes scapularis (Black-legged tick) (Deer tick)	IscW_ISCW024140			IPR021720;	Complete proteome; Reference proteome	247					XP_002407728.1;			8027307;	isc:IscW_ISCW024140;				IPR021720;		Non-terminal residue (2)
by predictors	XLOC_004349	XLOC_004349		ISCW017258	DS676064:147248-176037	IG	IL	OK	13.471	1.86381	-2.85353	2.92015	0.00349865	0.0258045	yes	repressed in IL	ISCW017258	B7PBH0	B7PBH0	Solute carrier, putative	Ixodes scapularis (Black-legged tick) (Deer tick)	IscW_ISCW017258	cation transmembrane transporter activity		IPR006667;	Complete proteome; Reference proteome	363					XP_002408149.1;			8027409;	isc:IscW_ISCW017258;				IPR006667;
by predictors	XLOC_004599	XLOC_004599		ISCW017062	DS680947:162363-203893	IG	IL	OK	8.08461	0.824992	-3.29273	3.32808	0.000874467	0.00966315	yes	repressed in IL	ISCW017062	B7PC18	B7PC18	Zinc finger protein, putative (EC 1.3.1.74)	Ixodes scapularis (Black-legged tick) (Deer tick)	IscW_ISCW017062	2-alkenal reductase [NAD(P)] activity; zinc ion binding	DHHC-type zinc finger (1)	IPR002110; IPR020683; IPR001594;	ANK repeat; Complete proteome; Metal-binding; Oxidoreductase; Reference proteome; Repeat; Zinc; Zinc-finger	589					XP_002409222.1;			8027676;	isc:IscW_ISCW017062;				IPR002110;IPR020683;IPR001594;	1.3.1.74
by predictors	XLOC_004814	XLOC_004814		ISCW002948	DS684369:172622-217734	IG	IL	OK	9.77947	1.15651	-3.07998	3.16487	0.00155154	0.0145143	yes	repressed in IL	ISCW002948	B7PCK6	B7PCK6	Gap1, putative (Fragment)	Ixodes scapularis (Black-legged tick) (Deer tick)	IscW_ISCW002948	GTPase activator activity; intracellular; intracellular signal transduction; regulation of small GTPase mediated signal transduction	C2 domains (2)	IPR000008; IPR008973; IPR018029; IPR011993; IPR001936; IPR008936; IPR001562;	Complete proteome; Reference proteome	747					XP_002409936.1;			8027908;	isc:IscW_ISCW002948;				IPR000008;IPR008973;IPR018029;IPR011993;IPR001936;IPR008936;IPR001562;		Non-terminal residue (2)
by predictors	XLOC_004966	XLOC_004966		ISCW003377	DS686891:134593-167261	IG	IL	OK	16.8038	2.80155	-2.58449	2.67406	0.00749393	0.0442802	yes	repressed in IL	ISCW003377	B7PCY7	B7PCY7	1-acyl-glycerol-3-phosphate acyltransferase, putative (EC 2.3.1.51) (Fragment)	Ixodes scapularis (Black-legged tick) (Deer tick)	IscW_ISCW003377	1-acylglycerol-3-phosphate O-acyltransferase activity		IPR002123;	Acyltransferase; Complete proteome; Reference proteome; Transferase	376					XP_002410440.1;			8028069;	isc:IscW_ISCW003377;				IPR002123;	2.3.1.51	Non-terminal residue (2)
by GO annotations	XLOC_004977	XLOC_004977		ISCW003089	DS687147:35628-71042	IG	IL	OK	24.242	2.46636	-3.29705	3.28346	0.00102542	0.0108894	yes	repressed in IL	ISCW003089	B7PCZ6	B7PCZ6	Putative uncharacterized protein	Ixodes scapularis (Black-legged tick) (Deer tick)	IscW_ISCW003089	endopeptidase inhibitor activity; extracellular space		IPR009048; IPR011626; IPR011625; IPR001599; IPR008930;	Complete proteome; Reference proteome	1472					XP_002410473.1;			8028085;	isc:IscW_ISCW003089;				IPR009048;IPR011626;IPR011625;IPR001599;IPR008930;
by predictors	XLOC_004982	XLOC_004982		ISCW002014	DS687315:25474-58215	IG	IL	OK	19.2232	0.614617	-4.96702	3.41551	0.000636629	0.00771013	yes	repressed in IL	ISCW002014	B7PD01	B7PD01	Prolyl 4-hydroxylase alpha subunit, putative	Ixodes scapularis (Black-legged tick) (Deer tick)	IscW_ISCW002014	binding; endoplasmic reticulum; oxidoreductase activity, acting on single donors with incorporation of molecular oxygen, incorporation of two atoms of oxygen; procollagen-proline 4-dioxygenase activity		IPR013547; IPR011990;	Complete proteome; Reference proteome	293					XP_002410503.1;			8028089;	isc:IscW_ISCW002014;				IPR013547;IPR011990;
by predictors	XLOC_005071	XLOC_005071		ISCW002156	DS688611:301423-320568	IG	IL	OK	377.671	12.7185	-4.89213	4.79782	1.6e-06	8.6e-05	yes	repressed in IL	ISCW002156	B7PD76	B7PD76	Erythrocyte band 7 integral membrane protein, putative (Fragment)	Ixodes scapularis (Black-legged tick) (Deer tick)	IscW_ISCW002156	membrane		IPR001107; IPR018080; IPR001972;	Complete proteome; Reference proteome	271					XP_002410655.1;			8028177;	isc:IscW_ISCW002156;				IPR001107;IPR018080;IPR001972;		Non-terminal residue (1)
by predictors	XLOC_005182	XLOC_005182		ISCW016945	DS689861:526819-552692	IG	IL	OK	32.0017	0.688886	-5.53774	5.46073	4.74e-08	5.19e-06	yes	repressed in IL	ISCW016945	B7PDH8	B7PDH8	Sorting nexin, putative	Ixodes scapularis (Black-legged tick) (Deer tick)	IscW_ISCW016945	cell communication; phosphatidylinositol binding; termination of G-protein coupled receptor signaling pathway	RGS domain (1)	IPR001683; IPR003114; IPR000342; IPR016137; IPR013937;	Complete proteome; Reference proteome	870					XP_002410812.1;			8028294;	isc:IscW_ISCW016945;				IPR001683;IPR003114;IPR000342;IPR016137;IPR013937;
by predictors	XLOC_005230	XLOC_005230		ISCW002249	DS690786:74155-86022	IG	IL	OK	7.29729	0.143488	-5.66836	3.55896	0.000372329	0.00516979	yes	repressed in IL	ISCW002249	B7PDM1	B7PDM1	Sialin, putative	Ixodes scapularis (Black-legged tick) (Deer tick)	IscW_ISCW002249	integral to membrane; transmembrane transport		IPR011701; IPR020846; IPR016196;	Complete proteome; Reference proteome	496					XP_002410957.1;			8028347;	isc:IscW_ISCW002249;				IPR011701;IPR020846;IPR016196;
by predictors	XLOC_005285	XLOC_005285	sodium/potassium-transporting ATPase subunit beta-1-interacting protein	ISCW002223	DS691491:4904-12980	IG	IL	OK	9.04512	1.41626	-2.67506	2.64643	0.00813471	0.0470677	yes	repressed in IL	ISCW002223	B7PDS3	B7PDS3	Sodium/potassium-transporting ATPase subunit beta-1-interacting protein, putative	Ixodes scapularis (Black-legged tick) (Deer tick)	IscW_ISCW002223			IPR008516;	Complete proteome; Reference proteome	285					XP_002411031.1;			8028408;	isc:IscW_ISCW002223;				IPR008516;
by predictors	XLOC_005336	XLOC_005336	hypotetical protein	ISCW003956	DS692803:280417-284387	IG	IL	OK	72.8458	12.0769	-2.5926	2.67144	0.00755258	0.0445579	yes	repressed in IL	ISCW003956	B7PDX7	B7PDX7	Putative uncharacterized protein (Fragment)	Ixodes scapularis (Black-legged tick) (Deer tick)	IscW_ISCW003956				Complete proteome; Reference proteome	119					XP_002399531.1;			8028463;	isc:IscW_ISCW003956;						Non-terminal residue (1)
by predictors	XLOC_005337	XLOC_005337		ISCW003957	DS692803:377014-386896	IG	IL	OK	181.22	5.89919	-4.94108	4.95162	7.36e-07	4.74e-05	yes	repressed in IL	ISCW003957	B7PDX8	B7PDX8	Aquaporin, putative	Ixodes scapularis (Black-legged tick) (Deer tick)	IscW_ISCW003957	integral to membrane; transmembrane transport; transporter activity; water transport		IPR012269; IPR023271; IPR000425; IPR022357;	Complete proteome; Membrane; Reference proteome; Transmembrane; Transport	266		MIP/aquaporin family			XP_002399532.1;			8028464;	isc:IscW_ISCW003957;				IPR012269;IPR023271;IPR000425;IPR022357;
by predictors	XLOC_005367	XLOC_005367	centromere protein B, putative	ISCW018202	DS692880:381559-399368	IG	IL	OK	11.0694	1.67629	-2.72323	2.69208	0.00710076	0.0424823	yes	repressed in IL	ISCW018202	B7PE08	B7PE08	Centromere protein B, putative	Ixodes scapularis (Black-legged tick) (Deer tick)	IscW_ISCW018202			IPR019396;	Complete proteome; Reference proteome	288					XP_002399586.1;			8028499;	isc:IscW_ISCW018202;				IPR019396;
by predictors	XLOC_005465	XLOC_005465	hypothetical protein	ISCW004843	DS694215:65389-106612	IG	IL	OK	4.66192	0.587064	-2.98933	3.03669	0.00239195	0.0196809	yes	repressed in IL	ISCW004843	B7PE87	B7PE87	Putative uncharacterized protein	Ixodes scapularis (Black-legged tick) (Deer tick)	IscW_ISCW004843		BTB (POZ) domain (1)	IPR000210; IPR011333; IPR013069; IPR015033;	Complete proteome; Reference proteome	800					XP_002400377.1;			8028604;	isc:IscW_ISCW004843;				IPR000210;IPR011333;IPR013069;IPR015033;
by predictors	XLOC_005605	XLOC_005605	sorting nexin, putative	ISCW003723	DS695818:1633-12509	IG	IL	OK	5.03377	0.486414	-3.37138	2.77694	0.0054873	0.0351979	yes	repressed in IL	ISCW003723	B7PEK7	B7PEK7	Sorting nexin, putative (Fragment)	Ixodes scapularis (Black-legged tick) (Deer tick)	IscW_ISCW003723			IPR003114;	Complete proteome; Reference proteome	322					XP_002433629.1;			8051624;	isc:IscW_ISCW003723;				IPR003114;		Non-terminal residue (1)
by predictors	XLOC_005636	XLOC_005636		ISCW017754	DS696337:18884-23790	IG	IL	OK	807.106	90.6221	-3.15482	2.69545	0.00702947	0.0422542	yes	repressed in IL	ISCW017754	B7PEN4	B7PEN4	Heat shock protein, putative (EC 1.3.1.74)	Ixodes scapularis (Black-legged tick) (Deer tick)	IscW_ISCW017754	2-alkenal reductase [NAD(P)] activity; ATP binding; response to stress		IPR018181; IPR001023; IPR013126;	ATP-binding; Complete proteome; Nucleotide-binding; Oxidoreductase; Reference proteome; Stress response	658		Heat shock protein 70 family			XP_002433656.1;			8051659;	isc:IscW_ISCW017754;				IPR018181;IPR001023;IPR013126;	1.3.1.74
by protein name	XLOC_005686	XLOC_005686		ISCW004511	DS698002:3466-9530	IG	IL	OK	14.7968	0.0314343	-8.87872	5.47743	4.31537e-08	4.90029e-06	yes	repressed in IL	ISCW004511	B7PES8	B7PES8	Secreted mucin MUC17, putative (EC 3.4.21.72) (Fragment)	Ixodes scapularis (Black-legged tick) (Deer tick)	IscW_ISCW004511	hydrolase activity			Complete proteome; Hydrolase; Reference proteome	2021					XP_002433700.1;			8050418;	isc:IscW_ISCW004511;					3.4.21.72	Non-terminal residue (2)
by predictors	XLOC_005822	XLOC_005822		ISCW004287	DS699372:275884-288819	IG	IL	OK	65.0829	2.15798	-4.91452	3.09642	0.00195873	0.0170445	yes	repressed in IL	ISCW004287	B7PF52	B7PF52	Forkhead domain-containing protein, putative	Ixodes scapularis (Black-legged tick) (Deer tick)	IscW_ISCW004287	nucleus; sequence-specific DNA binding; sequence-specific DNA binding transcription factor activity; transcription, DNA-dependent	Fork-head DNA-binding domain (1)	IPR001766; IPR018122; IPR011991;	Complete proteome; DNA-binding; Nucleus; Reference proteome; Transcription; Transcription regulation	95					XP_002433824.1;			8051529;	isc:IscW_ISCW004287;				IPR001766;IPR018122;IPR011991;
by predictors	XLOC_006004	XLOC_006004		ISCW004077	DS703155:48274-50017	IG	IL	OK	8.22682	0.119929	-6.10008	3.81963	0.000133649	0.00251283	yes	repressed in IL	ISCW004077	B7PFK7	B7PFK7	Frizzled, putative	Ixodes scapularis (Black-legged tick) (Deer tick)	IscW_ISCW004077	G-protein coupled receptor activity; Wnt receptor signaling pathway; integral to membrane; multicellular organismal development	FZ (frizzled) domain (1)	IPR000539; IPR015526; IPR020067; IPR017981;	Complete proteome; Developmental protein; Disulfide bond; G-protein coupled receptor; Membrane; Receptor; Reference proteome; Transducer; Transmembrane; Transmembrane helix; Wnt signaling pathway	580					XP_002433979.1;			8051043;	isc:IscW_ISCW004077;				IPR000539;IPR015526;IPR020067;IPR017981;
by predictors	XLOC_006296	XLOC_006296	solute carrier, putative	ISCW004706	DS707422:56104-56848	IG	IL	OK	47.9303	5.70785	-3.06992	3.02497	0.00248661	0.0202837	yes	repressed in IL	ISCW004706	B7PGB3	B7PGB3	Solute carrier, putative	Ixodes scapularis (Black-legged tick) (Deer tick)	IscW_ISCW004706				Complete proteome; Reference proteome	122					XP_002434235.1;			8051998;	isc:IscW_ISCW004706;
by predictors	XLOC_006341	XLOC_006341		ISCW003730	DS707924:7351-8302	IG	IL	OK	11.4295	0.991163	-3.5275	3.57935	0.000344446	0.00488339	yes	repressed in IL	ISCW003730	B7PGF2	B7PGF2	Galactosyltransferase, putative (EC 2.4.1.62)	Ixodes scapularis (Black-legged tick) (Deer tick)	IscW_ISCW003730	Golgi apparatus; ganglioside galactosyltransferase activity; integral to membrane; protein glycosylation		IPR002659;	Complete proteome; Glycosyltransferase; Golgi apparatus; Membrane; Reference proteome; Transferase; Transmembrane; Transmembrane helix	316					XP_002434274.1;			8052522;	isc:IscW_ISCW003730;				IPR002659;	2.4.1.62
by predictors	XLOC_006389	XLOC_006389	hypotetical protein	ISCW018355	DS708537:54403-67007	IG	IL	OK	15.1994	1.68542	-3.17284	3.2345	0.00121856	0.0124228	yes	repressed in IL	ISCW018355	B7PGJ6	B7PGJ6	Putative uncharacterized protein	Ixodes scapularis (Black-legged tick) (Deer tick)	IscW_ISCW018355				Complete proteome; Reference proteome	214					XP_002400883.1;			8028638;	isc:IscW_ISCW018355;
by predictors	XLOC_006482	XLOC_006482		ISCW018308	DS709658:356466-377562	IG	IL	OK	14.5247	1.7023	-3.09296	3.18	0.00147277	0.0140071	yes	repressed in IL	ISCW018308	B7PGT7	B7PGT7	Glucose transport protein, putative (EC 1.3.1.74) (Fragment)	Ixodes scapularis (Black-legged tick) (Deer tick)	IscW_ISCW018308	2-alkenal reductase [NAD(P)] activity; integral to membrane; substrate-specific transmembrane transporter activity		IPR020846; IPR016196; IPR005828; IPR003663; IPR005829;	Complete proteome; Membrane; Oxidoreductase; Reference proteome; Transmembrane; Transmembrane helix; Transport	573		Major facilitator superfamily, Sugar transporter (TC 2.A.1.1) family			XP_002401446.1;			8028744;	isc:IscW_ISCW018308;				IPR020846;IPR016196;IPR005828;IPR003663;IPR005829;	1.3.1.74	Non-terminal residue (1)
by predictors	XLOC_006726	XLOC_006726	conserved hypothetical protein	ISCW004455	DS712754:4484-40821	IG	IL	OK	7.21078	0.909973	-2.98626	3.05746	0.00223219	0.0187967	yes	repressed in IL	ISCW004455	B7PHF4	B7PHF4	Putative uncharacterized protein	Ixodes scapularis (Black-legged tick) (Deer tick)	IscW_ISCW004455			IPR008010;	Complete proteome; Reference proteome	497					XP_002402755.1;			8029005;	isc:IscW_ISCW004455;				IPR008010;
by predictors	XLOC_006831	XLOC_006831	ankyrin repeat-containing protein	ISCW018235	DS714433:140900-160443	IG	IL	OK	8.88669	1.48299	-2.58314	2.67416	0.00749158	0.0442802	yes	repressed in IL	ISCW018235	B7PHP3	B7PHP3	Ankyrin repeat-containing protein	Ixodes scapularis (Black-legged tick) (Deer tick)	IscW_ISCW018235			IPR001660; IPR013761; IPR021129;	Complete proteome; Reference proteome	689					XP_002403363.1;			8029114;	isc:IscW_ISCW018235;				IPR001660;IPR013761;IPR021129;
by predictors	XLOC_006955	XLOC_006955		ISCW005142	DS716197:14317-15861	IG	IL	OK	20.6159	2.20472	-3.22509	3.31887	0.000903822	0.00991007	yes	repressed in IL	ISCW005142	B7PI05	B7PI05	Synoviolin, putative	Ixodes scapularis (Black-legged tick) (Deer tick)	IscW_ISCW005142	zinc ion binding		IPR001841; IPR013083;	Complete proteome; Metal-binding; Reference proteome; Zinc; Zinc-finger	141					XP_002404064.1;			8029246;	isc:IscW_ISCW005142;				IPR001841;IPR013083;
by GO annotations	XLOC_006972	XLOC_006972		ISCW003923	DS716413:7285-62557	IG	IL	OK	3.32594	0.315969	-3.3959	3.33039	0.000867259	0.00966315	yes	repressed in IL	ISCW003923	B7PI18	B7PI18	Alpha-macroglobulin, putative (Fragment)	Ixodes scapularis (Black-legged tick) (Deer tick)	IscW_ISCW003923	endopeptidase inhibitor activity; extracellular space		IPR009048; IPR011626; IPR011625; IPR001599; IPR019742; IPR019565; IPR008930;	Complete proteome; Reference proteome	1040					XP_002404137.1;			8029268;	isc:IscW_ISCW003923;				IPR009048;IPR011626;IPR011625;IPR001599;IPR019742;IPR019565;IPR008930;		Non-terminal residue (1)
by predictors	XLOC_007043	XLOC_007043		ISCW004235	DS717658:96762-113112	IG	IL	OK	58.6363	5.92227	-3.30757	3.36801	0.000757123	0.00871832	yes	repressed in IL	ISCW004235	B7PI86	B7PI86	Sodium/hydrogen exchanger (Fragment)	Ixodes scapularis (Black-legged tick) (Deer tick)	IscW_ISCW004235	integral to membrane; regulation of pH; sodium:hydrogen antiporter activity		IPR006153; IPR018422; IPR018409; IPR004709;	Antiport; Complete proteome; Ion transport; Membrane; Reference proteome; Sodium; Sodium transport; Transmembrane; Transport	432		Monovalent cation:proton antiporter 1 (CPA1) transporter (TC 2.A.36) family			XP_002404665.1;			8029339;	isc:IscW_ISCW004235;				IPR006153;IPR018422;IPR018409;IPR004709;		Non-terminal residue (1)
by predictors	XLOC_007044	XLOC_007044		ISCW004233	DS717658:51786-60161	IG	IL	OK	18.7637	1.24431	-3.91452	3.21946	0.00128434	0.0127999	yes	repressed in IL	ISCW004233	B7PI84	B7PI84	Putative uncharacterized protein	Ixodes scapularis (Black-legged tick) (Deer tick)	IscW_ISCW004233	intracellular; nucleic acid binding; zinc ion binding		IPR007087; IPR015880; IPR013087;	Complete proteome; Reference proteome	167					XP_002404663.1;			8029341;	isc:IscW_ISCW004233;				IPR007087;IPR015880;IPR013087;
by predictors	XLOC_007195	XLOC_007195		ISCW004700	DS719928:158375-185650	IG	IL	OK	33.5347	2.213	-3.92158	3.99702	6.41e-05	0.00147727	yes	repressed in IL	ISCW004700	B7PIM0	B7PIM0	Sugar transporter, putative (EC 1.3.1.74)	Ixodes scapularis (Black-legged tick) (Deer tick)	IscW_ISCW004700	2-alkenal reductase [NAD(P)] activity; carbohydrate transport; integral to membrane; substrate-specific transmembrane transporter activity		IPR020846; IPR016196; IPR005828; IPR003663; IPR005829;	Complete proteome; Membrane; Oxidoreductase; Reference proteome; Sugar transport; Transmembrane; Transmembrane helix; Transport	512		Major facilitator superfamily, Sugar transporter (TC 2.A.1.1) family			XP_002405458.1;			8029493;	isc:IscW_ISCW004700;				IPR020846;IPR016196;IPR005828;IPR003663;IPR005829;	1.3.1.74
by predictors	XLOC_007206	XLOC_007206		ISCW017705	DS720013:84684-88047	IG	IL	OK	21.8605	2.48815	-3.13518	3.17696	0.00148828	0.0140834	yes	repressed in IL	ISCW017705	B7PIM7	B7PIM7	Transmembrane protein 86A, putative (Fragment)	Ixodes scapularis (Black-legged tick) (Deer tick)	IscW_ISCW017705	integral to membrane		IPR012506;	Complete proteome; Membrane; Reference proteome; Transmembrane	241					XP_002405509.1;			8029501;	isc:IscW_ISCW017705;				IPR012506;		Non-terminal residue (1)
by predictors	XLOC_007297	XLOC_007297	conserved hypothetical protein	ISCW003472	DS722233:283218-287784	IG	IL	OK	342.713	27.838	-3.62187	3.70022	0.00021541	0.00348946	yes	repressed in IL	ISCW003472	B7PIW4	B7PIW4	Putative uncharacterized protein	Ixodes scapularis (Black-legged tick) (Deer tick)	IscW_ISCW003472				Complete proteome; Reference proteome	90					XP_002406505.1;			8029607;	isc:IscW_ISCW003472;
by predictors	XLOC_007308	XLOC_007308	hypothetical protein	ISCW004489	DS722357:76781-109349	IG	IL	OK	7.40592	0.470813	-3.97545	3.86532	0.000110942	0.00221286	yes	repressed in IL	ISCW004489	B7PIW9	B7PIW9	Putative uncharacterized protein	Ixodes scapularis (Black-legged tick) (Deer tick)	IscW_ISCW004489			IPR023394;	Complete proteome; Reference proteome	720					XP_002406534.1;			8029617;	isc:IscW_ISCW004489;				IPR023394;
by predictors	XLOC_007328	XLOC_007328		ISCW017889	DS722680:351508-380072	IG	IL	OK	10.3637	0.643133	-4.01028	4.03725	5.41e-05	0.00127623	yes	repressed in IL	ISCW017889	B7PIY9	B7PIY9	Transporter (Fragment)	Ixodes scapularis (Black-legged tick) (Deer tick)	IscW_ISCW017889	integral to membrane; neurotransmitter:sodium symporter activity		IPR000175;	Complete proteome; Membrane; Reference proteome; Symport; Transmembrane; Transmembrane helix; Transport	451		Sodium:neurotransmitter symporter (SNF) family			XP_002406618.1;			8029641;	isc:IscW_ISCW017889;				IPR000175;		Non-terminal residue (2)
by predictors	XLOC_007393	XLOC_007393	Protein coding	ISCW004575	DS723905:9232-10882	IG	IL	OK	22.4602	3.5831	-2.64809	2.62016	0.00878886	0.0497529	yes	repressed in IL	ISCW004575	B7PJ42	B7PJ42	Putative uncharacterized protein	Ixodes scapularis (Black-legged tick) (Deer tick)	IscW_ISCW004575				Complete proteome; Reference proteome	154					XP_002406998.1;			8029711;	isc:IscW_ISCW004575;
by predictors	XLOC_007406	XLOC_007406	Protein coding	ISCW003746	DS724194:80436-92319	IG	IL	OK	50.6703	2.40238	-4.3986	4.08544	4.4e-05	0.0010945	yes	repressed in IL	ISCW003746	B7PJ53	B7PJ53	Putative uncharacterized protein	Ixodes scapularis (Black-legged tick) (Deer tick)	IscW_ISCW003746				Complete proteome; Reference proteome	145					XP_002407101.1;			8029720;	isc:IscW_ISCW003746;
by predictors	XLOC_007493	XLOC_007493	carrier protein, putative	ISCW018223	DS725566:463240-471627	IG	IL	OK	29.5574	2.10452	-3.81195	3.85026	0.000117995	0.0023133	yes	repressed in IL	ISCW018223	B7PJD2	B7PJD2	Carrier protein, putative	Ixodes scapularis (Black-legged tick) (Deer tick)	IscW_ISCW018223			IPR019402;	Complete proteome; Reference proteome	185					XP_002407600.1;			8029808;	isc:IscW_ISCW018223;				IPR019402;
by predictors	XLOC_007561	XLOC_007561	conserved hypothetical protein	ISCW005183	DS727175:214551-217329	IG	IL	OK	9.57288	1.36094	-2.81435	2.91617	0.00354352	0.0260517	yes	repressed in IL	ISCW005183	B7PJJ4	B7PJJ4	Putative uncharacterized protein	Ixodes scapularis (Black-legged tick) (Deer tick)	IscW_ISCW005183			IPR011678; IPR018391; IPR011047;	Complete proteome; Reference proteome	925					XP_002408222.1;			8029887;	isc:IscW_ISCW005183;				IPR011678;IPR018391;IPR011047;
by predictors	XLOC_007811	XLOC_007811		ISCW017778	DS730855:106617-138161	IG	IL	OK	6.35014	0.209187	-4.92392	4.54419	5.51e-06	0.000229993	yes	repressed in IL	ISCW017778	B7PK64	B7PK64	Synaptojanin, putative (EC 3.1.3.36)	Ixodes scapularis (Black-legged tick) (Deer tick)	IscW_ISCW017778	nucleic acid binding; nucleotide binding; phosphatidylinositol phosphorylation; phosphatidylinositol-4,5-bisphosphate 5-phosphatase activity		IPR015047; IPR005135; IPR000300; IPR012677; IPR000504; IPR002013;	Complete proteome; Hydrolase; Reference proteome	921					XP_002409449.1;			8030160;	isc:IscW_ISCW017778;				IPR015047;IPR005135;IPR000300;IPR012677;IPR000504;IPR002013;	3.1.3.36
by predictors	XLOC_007929	XLOC_007929	fasciclin domain-containing protein, putative	ISCW006195	DS733176:84500-114892	IG	IL	OK	7.46295	0.463122	-4.01028	4.03725	5.41e-05	0.00127623	yes	repressed in IL	ISCW006195	B7PKG2	B7PKG2	Fasciclin domain-containing protein, putative	Ixodes scapularis (Black-legged tick) (Deer tick)	IscW_ISCW006195			IPR000782;	Complete proteome; Reference proteome	351					XP_002399918.1;			8052939;	isc:IscW_ISCW006195;				IPR000782;
by predictors	XLOC_007979	XLOC_007979	gamma-interferon inducible lysosomal thiol reductase, putative	ISCW006654	DS734320:618-1332	IG	IL	OK	7.96179	0.363881	-4.45155	2.80718	0.00499766	0.0331564	yes	repressed in IL	ISCW006654	B7PKJ7	B7PKJ7	Gamma-interferon inducible lysosomal thiol reductase, putative	Ixodes scapularis (Black-legged tick) (Deer tick)	IscW_ISCW006654			IPR004911;	Complete proteome; Reference proteome	237					XP_002400600.1;			8053234;	isc:IscW_ISCW006654;				IPR004911;
by protein name	XLOC_008109	XLOC_008109		ISCW005600	DS736446:13427-28953	IG	IL	OK	28.1914	1.55033	-4.18461	4.21861	2.45818e-05	0.000721047	yes	repressed in IL	ISCW005600	B7PKW2	B7PKW2	Secreted histamine binding protein, putative	Ixodes scapularis (Black-legged tick) (Deer tick)	IscW_ISCW005600	binding		IPR012674; IPR011038;	Complete proteome; Reference proteome	340					XP_002434410.1;			8054021;	isc:IscW_ISCW005600;				IPR012674;IPR011038;
by predictors and by protein name	XLOC_008119	XLOC_008119	secreted protein, putative	ISCW005694	DS736534:254615-255511	IG	IL	OK	106.818	1.07041	-6.64084	6.45549	1.08e-10	3.14e-08	yes	repressed in IL	ISCW005694	B7PKW9	B7PKW9	Secreted protein, putative	Ixodes scapularis (Black-legged tick) (Deer tick)	IscW_ISCW005694				Complete proteome; Reference proteome	236					XP_002434417.1;			8053060;	isc:IscW_ISCW005694;
by predictors and by protein name	XLOC_008120	XLOC_008120	secreted protein, putative	ISCW005695	DS736534:258268-258976	IG	IL	OK	96.9061	1.10475	-6.4548	5.86151	4.59e-09	7.41e-07	yes	repressed in IL	ISCW005695	B7PKX0	B7PKX0	Secreted protein, putative	Ixodes scapularis (Black-legged tick) (Deer tick)	IscW_ISCW005695				Complete proteome; Reference proteome	235					XP_002434418.1;			8053061;	isc:IscW_ISCW005695;
by predictors and by protein name	XLOC_008355	XLOC_008355		ISCW018681	DS740487:252691-260408	IG	IL	OK	55.103	7.08174	-2.95996	3.06131	0.00220372	0.0186527	yes	repressed in IL	ISCW018681	B7PLI4	B7PLI4	Secreted protein, putative (Fragment)	Ixodes scapularis (Black-legged tick) (Deer tick)	IscW_ISCW018681	integral to membrane		IPR006838;	Complete proteome; Reference proteome	234					XP_002434632.1;			8052428;	isc:IscW_ISCW018681;				IPR006838;		Non-terminal residue (1)
by GO annotations	XLOC_008363	XLOC_008363		ISCW024336	DS740920:0-283	IG	IL	OK	162.544	6.81474	-4.57602	4.24006	2.23461e-05	0.000677665	yes	repressed in IL	ISCW024336	B7PLJ2	B7PLJ2	Salivary mucin, putative (Fragment)	Ixodes scapularis (Black-legged tick) (Deer tick)	IscW_ISCW024336	chitin binding; chitin metabolic process; extracellular region		IPR002557;	Complete proteome; Reference proteome	94					XP_002434640.1;			8052438;	isc:IscW_ISCW024336;				IPR002557;		Non-terminal residue (2)
by predictors	XLOC_008454	XLOC_008454		ISCW006249	DS742663:9303-57679	IG	IL	OK	3.1477	0.259651	-3.59965	2.96362	0.00304042	0.023383	yes	repressed in IL	ISCW006249	B7PLS2	B7PLS2	Sulfhydryl oxidase, putative (EC 5.3.4.1) (Fragment)	Ixodes scapularis (Black-legged tick) (Deer tick)	IscW_ISCW006249	cell redox homeostasis; protein disulfide isomerase activity; thiol oxidase activity		IPR017905; IPR006863; IPR012336; IPR013766;	Complete proteome; Isomerase; Reference proteome	542					XP_002434720.1;			8053511;	isc:IscW_ISCW006249;				IPR017905;IPR006863;IPR012336;IPR013766;	5.3.4.1	Non-terminal residue (1)
by predictors	XLOC_008457	XLOC_008457		ISCW005817	DS742685:20143-31374	IG	IL	OK	2.78684	0.232722	-3.58195	3.63124	0.00028206	0.00422111	yes	repressed in IL	ISCW005817	B7PLS5	B7PLS5	Cadherin, putative (EC 1.1.1.1)	Ixodes scapularis (Black-legged tick) (Deer tick)	IscW_ISCW005817	alcohol dehydrogenase (NAD) activity; calcium ion binding; homophilic cell adhesion; integral to membrane; plasma membrane		IPR002126; IPR015919; IPR020894;	Calcium; Cell adhesion; Complete proteome; Membrane; Oxidoreductase; Reference proteome; Repeat; Transmembrane	1123					XP_002434723.1;			8053512;	isc:IscW_ISCW005817;				IPR002126;IPR015919;IPR020894;	1.1.1.1
by predictors	XLOC_008519	XLOC_008519	conserved hypothetical protein	ISCW018637	DS744030:237262-246394	IG	IL	OK	53.76	8.31666	-2.69246	2.77942	0.00544561	0.0350481	yes	repressed in IL	ISCW018637	B7PLX4	B7PLX4	Putative uncharacterized protein	Ixodes scapularis (Black-legged tick) (Deer tick)	IscW_ISCW018637			IPR009436;	Complete proteome; Reference proteome	181					XP_002434772.1;			8053882;	isc:IscW_ISCW018637;				IPR009436;
by predictors	XLOC_008542	XLOC_008542		ISCW005388	DS744632:64855-92741	IG	IL	OK	10.6138	0.332346	-4.99711	3.14772	0.00164549	0.0148801	yes	repressed in IL	ISCW005388	B7PLZ8	B7PLZ8	Cytochrome B561, putative	Ixodes scapularis (Black-legged tick) (Deer tick)	IscW_ISCW005388	integral to membrane		IPR006593; IPR004877;	Complete proteome; Reference proteome	253					XP_002434796.1;			8050666;	isc:IscW_ISCW005388;				IPR006593;IPR004877;
by predictors	XLOC_008907	XLOC_008907		ISCW005630	DS749327:191025-198662	IG	IL	OK	19.6904	1.009	-4.28649	3.51691	0.000436603	0.00577555	yes	repressed in IL	ISCW005630	B7PMX5	B7PMX5	Sialin, putative	Ixodes scapularis (Black-legged tick) (Deer tick)	IscW_ISCW005630	integral to membrane; transmembrane transport		IPR011701; IPR016196;	Complete proteome; Reference proteome	190					XP_002435123.1;			8053388;	isc:IscW_ISCW005630;				IPR011701;IPR016196;
by predictors	XLOC_008945	XLOC_008945		ISCW018529	DS749722:900986-942369	IG	IL	OK	6.78701	0.830574	-3.0306	3.11879	0.00181594	0.0160826	yes	repressed in IL	ISCW018529	B7PN30	B7PN30	RAB GTPase-activating protein, putative (Fragment)	Ixodes scapularis (Black-legged tick) (Deer tick)	IscW_ISCW018529	Rab GTPase activator activity; intracellular		IPR021785; IPR011993; IPR006020; IPR000195;	Complete proteome; Reference proteome	882					XP_002435178.1;			8050755;	isc:IscW_ISCW018529;				IPR021785;IPR011993;IPR006020;IPR000195;		Non-terminal residue (2)
by predictors	XLOC_008978	XLOC_008978		ISCW006758	DS749854:197652-250412	IG	IL	OK	12.6473	0.34219	-5.20788	4.23386	2.3e-05	0.000685355	yes	repressed in IL	ISCW006758	B7PN42	B7PN42	Fatty acyl-CoA elongase, putative	Ixodes scapularis (Black-legged tick) (Deer tick)	IscW_ISCW006758	integral to membrane		IPR002076;	Complete proteome; Reference proteome	194					XP_002435190.1;			8050776;	isc:IscW_ISCW006758;				IPR002076;
by predictors	XLOC_009287	XLOC_009287		ISCW018772	DS754779:55411-127570	IG	IL	OK	10.6962	0.183166	-5.86781	5.76983	7.93e-09	1.18e-06	yes	repressed in IL	ISCW018772	B7PNU6	B7PNU6	Putative uncharacterized protein (Fragment)	Ixodes scapularis (Black-legged tick) (Deer tick)	IscW_ISCW018772	ATP binding; ATPase activity		IPR003593; IPR003439; IPR017871;	ATP-binding; Complete proteome; Nucleotide-binding; Reference proteome	1385		ABC transporter superfamily			XP_002435438.1;			8051061;	isc:IscW_ISCW018772;				IPR003593;IPR003439;IPR017871;		Non-terminal residue (2)
by predictors	XLOC_009310	XLOC_009310	hypotetical protein	ISCW018493	DS754816:130103-137780	IG	IL	OK	10.7592	0.727763	-3.88596	3.19574	0.00139471	0.0134863	yes	repressed in IL	ISCW018493	B7PNW4	B7PNW4	Putative uncharacterized protein	Ixodes scapularis (Black-legged tick) (Deer tick)	IscW_ISCW018493				Complete proteome; Reference proteome	237					XP_002435456.1;			8051156;	isc:IscW_ISCW018493;
by predictors	XLOC_009380	XLOC_009380	transportin, putative	ISCW019057	DS755600:18192-48014	IG	IL	OK	9.15642	0.41848	-4.45155	2.80718	0.00499766	0.0331564	yes	repressed in IL	ISCW019057	B7PP27	B7PP27	Transportin, putative	Ixodes scapularis (Black-legged tick) (Deer tick)	IscW_ISCW019057				Complete proteome; Reference proteome	215					XP_002435519.1;			8051860;	isc:IscW_ISCW019057;
by predictors	XLOC_009388	XLOC_009388		ISCW006859	DS755640:130518-159141	IG	IL	OK	64.7119	7.12856	-3.18235	3.19646	0.00139123	0.0134863	yes	repressed in IL	ISCW006859	B7PP34	B7PP34	Prolyl 4-hydroxylase alpha subunit, putative (EC 1.14.11.2) (Fragment)	Ixodes scapularis (Black-legged tick) (Deer tick)	IscW_ISCW006859	L-ascorbic acid binding; endoplasmic reticulum; iron ion binding; oxidoreductase activity, acting on single donors with incorporation of molecular oxygen, incorporation of two atoms of oxygen; procollagen-proline 4-dioxygenase activity		IPR006620; IPR013547;	Complete proteome; Oxidoreductase; Reference proteome	559					XP_002435526.1;			8051863;	isc:IscW_ISCW006859;				IPR006620;IPR013547;	1.14.11.2	Non-terminal residue (1)
by predictors	XLOC_009420	XLOC_009420	hypothetical protein	ISCW005407	DS756114:43282-44081	IG	IL	OK	34.4844	2.79588	-3.62457	3.64619	0.000266158	0.00405904	yes	repressed in IL	ISCW005407	B7PP64	B7PP64	Putative uncharacterized protein	Ixodes scapularis (Black-legged tick) (Deer tick)	IscW_ISCW005407				Complete proteome; Reference proteome	222					XP_002435556.1;			8051904;	isc:IscW_ISCW005407;
by predictors	XLOC_009421	XLOC_009421		ISCW005408	DS756114:79175-98033	IG	IL	OK	114.707	16.4036	-2.80587	2.86971	0.00410843	0.0289788	yes	repressed in IL	ISCW005408	B7PP65	B7PP65	Potassium channel, putative	Ixodes scapularis (Black-legged tick) (Deer tick)	IscW_ISCW005408	integral to membrane; potassium channel activity		IPR005408; IPR001779; IPR013099;	Complete proteome; Ion transport; Ionic channel; Reference proteome; Transport	218					XP_002435557.1;			8051903;	isc:IscW_ISCW005408;				IPR005408;IPR001779;IPR013099;
by predictors	XLOC_009727	XLOC_009727		ISCW006057	DS761960:65828-70187	IG	IL	OK	4.51327	0.576005	-2.97002	3.057	0.00223567	0.0188121	yes	repressed in IL	ISCW006057	B7PPY8	B7PPY8	Putative uncharacterized protein (Fragment)	Ixodes scapularis (Black-legged tick) (Deer tick)	IscW_ISCW006057	oxidoreductase activity		IPR003952;	Complete proteome; Reference proteome	1347					XP_002435830.1;			8052603;	isc:IscW_ISCW006057;				IPR003952;		Non-terminal residue (2)
by protein name	XLOC_009736	XLOC_009736		ISCW018539	DS762074:152300-164411	IG	IL	OK	34.7465	5.08922	-2.77135	2.86221	0.00420693	0.0292597	yes	repressed in IL	ISCW018539	B7PPZ6	B7PPZ6	Secreted salivary gland peptide, putative (EC 3.4.21.86) (Fragment)	Ixodes scapularis (Black-legged tick) (Deer tick)	IscW_ISCW018539	proteolysis; serine-type endopeptidase activity		IPR009003; IPR018114; IPR001254; IPR001314;	Complete proteome; Hydrolase; Protease; Reference proteome; Serine protease	202		Peptidase S1 family			XP_002435838.1;			8052614;	isc:IscW_ISCW018539;				IPR009003;IPR018114;IPR001254;IPR001314;	3.4.21.86	Non-terminal residue (1)
by predictors and By GO annotations	XLOC_010098	XLOC_010098		ISCW018564	DS768361:20875-56271	IG	IL	OK	5.73867	0.808688	-2.82706	2.66253	0.00775554	0.0454061	yes	repressed in IL	ISCW018564	B7PQW1	B7PQW1	Antigen 5/SCP domain-containing protein, putative	Ixodes scapularis (Black-legged tick) (Deer tick)	IscW_ISCW018564	extracellular region		IPR001283; IPR018244; IPR014044; IPR002413;	Complete proteome; Reference proteome	296					XP_002436153.1;			8052348;	isc:IscW_ISCW018564;				IPR001283;IPR018244;IPR014044;IPR002413;
by predictors and by protein name	XLOC_010409	XLOC_010409	secretory protein, putative	ISCW007070	DS774067:100555-105792	IG	IL	OK	55.1724	5.48812	-3.32956	3.38369	0.000715197	0.00834446	yes	repressed in IL	ISCW007070	B7PRN9	B7PRN9	Secretory protein, putative (Fragment)	Ixodes scapularis (Black-legged tick) (Deer tick)	IscW_ISCW007070				Complete proteome; Reference proteome	169					XP_002400539.1;			8030367;	isc:IscW_ISCW007070;						Non-terminal residue (1)
by GO annotations	XLOC_010471	XLOC_010471		ISCW019448	DS775215:24481-36009	IG	IL	OK	6.63317	0.534137	-3.63442	3.40856	0.000653065	0.00780208	yes	repressed in IL	ISCW019448	B7PRT4	B7PRT4	Glypican, putative (Fragment)	Ixodes scapularis (Black-legged tick) (Deer tick)	IscW_ISCW019448	anchored to membrane; heparan sulfate proteoglycan binding; plasma membrane; proteinaceous extracellular matrix		IPR001863;	Complete proteome; GPI-anchor; Glycoprotein; Heparan sulfate; Lipoprotein; Membrane; Proteoglycan; Reference proteome	414		Glypican family		Cell membrane; Lipid-anchor â€º GPI-anchor.	XP_002401202.1;			8030419;	isc:IscW_ISCW019448;				IPR001863;		Non-terminal residue (2)		FUNCTION: Cell surface proteoglycan that bears heparan sulfate (By similarity).
by predictors	XLOC_010721	XLOC_010721		ISCW019482	DS778961:117139-124007	IG	IL	OK	6.32645	0.995182	-2.66836	2.72911	0.00635053	0.0391161	yes	repressed in IL	ISCW019482	B7PSH2	B7PSH2	Zinc transporter, putative	Ixodes scapularis (Black-legged tick) (Deer tick)	IscW_ISCW019482	membrane; metal ion transmembrane transporter activity		IPR003689;	Complete proteome; Reference proteome	315					XP_002402609.1;			8030695;	isc:IscW_ISCW019482;				IPR003689;
by predictors, by protein name and by GO annotations	XLOC_010746	XLOC_010746		ISCW007332	DS779114:3963-4521	IG	IL	OK	213.332	12.101	-4.1399	4.19177	2.77e-05	0.000787725	yes	repressed in IL	ISCW007332	B7PSJ5	B7PSJ5	Secreted salivary gland peptide, putative	Ixodes scapularis (Black-legged tick) (Deer tick)	IscW_ISCW007332	chitin binding; chitin metabolic process; extracellular region		IPR002557;	Complete proteome; Reference proteome	185					XP_002402674.1;			8030721;	isc:IscW_ISCW007332;				IPR002557;
by predictors	XLOC_010786	XLOC_010786	hypothetical protein	ISCW007077	DS779597:23156-71077	IG	IL	OK	6.51838	0.143153	-5.50889	3.4622	0.00053578	0.00677929	yes	repressed in IL	ISCW007077	B7PSN0	B7PSN0	Putative uncharacterized protein	Ixodes scapularis (Black-legged tick) (Deer tick)	IscW_ISCW007077			IPR002861;	Complete proteome; Reference proteome	385					XP_002402764.1;			8030764;	isc:IscW_ISCW007077;				IPR002861;
by predictors	XLOC_010917	XLOC_010917		ISCW007719	DS782094:16044-24169	IG	IL	OK	7.05722	0.877497	-3.00763	2.96581	0.0030189	0.023383	yes	repressed in IL	ISCW007719	B7PT03	B7PT03	Putative uncharacterized protein	Ixodes scapularis (Black-legged tick) (Deer tick)	IscW_ISCW007719	catalytic activity		IPR017849; IPR017850; IPR004245;	Complete proteome; Reference proteome	418					XP_002403455.1;			8030904;	isc:IscW_ISCW007719;				IPR017849;IPR017850;IPR004245;
by predictors	XLOC_010969	XLOC_010969		ISCW007816	DS783487:146506-201669	IG	IL	OK	18.3806	3.1682	-2.53645	2.6346	0.00842377	0.0483781	yes	repressed in IL	ISCW007816	B7PT43	B7PT43	Longevity assurance factor, putative	Ixodes scapularis (Black-legged tick) (Deer tick)	IscW_ISCW007816	integral to membrane	TLC (TRAM/LAG1/CLN8) domain (1)	IPR006634;	Complete proteome; Membrane; Reference proteome; Transmembrane; Transmembrane helix	283					XP_002403844.1;			8030963;	isc:IscW_ISCW007816;				IPR006634;
by predictors	XLOC_011006	XLOC_011006	conserved hypothetical protein	ISCW019503	DS784171:27011-34636	IG	IL	OK	65.1654	6.56343	-3.31158	3.40891	0.000652219	0.0078001	yes	repressed in IL	ISCW019503	B7PT75	B7PT75	Putative uncharacterized protein (Fragment)	Ixodes scapularis (Black-legged tick) (Deer tick)	IscW_ISCW019503			IPR000253; IPR008984;	Complete proteome; Reference proteome	247					XP_002403982.1;			8031004;	isc:IscW_ISCW019503;				IPR000253;IPR008984;		Non-terminal residue (2)
by predictors	XLOC_011109	XLOC_011109		ISCW007964	DS785766:202972-225186	IG	IL	OK	35.3298	2.37734	-3.89346	3.9588	7.53e-05	0.00165184	yes	repressed in IL	ISCW007964	B7PTG1	B7PTG1	Carboxypeptidase, putative (EC 3.4.17.22)	Ixodes scapularis (Black-legged tick) (Deer tick)	IscW_ISCW007964	metallocarboxypeptidase activity; proteolysis; zinc ion binding		IPR008969; IPR014766; IPR000834;	Carboxypeptidase; Complete proteome; Hydrolase; Protease; Reference proteome	662					XP_002404395.1;			8031117;	isc:IscW_ISCW007964;				IPR008969;IPR014766;IPR000834;	3.4.17.22
by predictors	XLOC_011139	XLOC_011139		ISCW019986	DS786059:595-60199	IG	IL	OK	8.1421	0.773513	-3.3959	3.33039	0.000867259	0.00966315	yes	repressed in IL	ISCW019986	B7PTJ3	B7PTJ3	Monocarboxylate transporter, putative	Ixodes scapularis (Black-legged tick) (Deer tick)	IscW_ISCW019986	integral to membrane; transmembrane transport		IPR011701; IPR016196;	Complete proteome; Reference proteome	441					XP_002404476.1;			8031149;	isc:IscW_ISCW019986;				IPR011701;IPR016196;
by predictors	XLOC_011155	XLOC_011155	conserved hypothetical protein	ISCW008365	DS786398:125518-158777	IG	IL	OK	10.3058	1.11714	-3.20557	3.15292	0.00161646	0.0147747	yes	repressed in IL	ISCW008365	B7PTK5	B7PTK5	Putative uncharacterized protein (Fragment)	Ixodes scapularis (Black-legged tick) (Deer tick)	IscW_ISCW008365				Complete proteome; Reference proteome	344					XP_002404527.1;			8031161;	isc:IscW_ISCW008365;						Non-terminal residue (1)
by predictors	XLOC_011191	XLOC_011191		ISCW008426	DS787508:106289-163960	IG	IL	OK	55.0297	6.86882	-3.00208	3.03645	0.00239383	0.0196809	yes	repressed in IL	ISCW008426	B7PTN7	B7PTN7	Prolyl 4-hydroxylase alpha subunit, putative (EC 1.14.11.2) (Fragment)	Ixodes scapularis (Black-legged tick) (Deer tick)	IscW_ISCW008426	L-ascorbic acid binding; endoplasmic reticulum; iron ion binding; oxidoreductase activity, acting on single donors with incorporation of molecular oxygen, incorporation of two atoms of oxygen; procollagen-proline 4-dioxygenase activity		IPR006620; IPR013547; IPR011990;	Complete proteome; Oxidoreductase; Reference proteome	524					XP_002404734.1;			8031201;	isc:IscW_ISCW008426;				IPR006620;IPR013547;IPR011990;	1.14.11.2	Non-terminal residue (1)
by predictors	XLOC_011298	XLOC_011298	LMBR1 domain-containing protein 2-B, putative	ISCW008047	DS789153:57918-80819	IG	IL	OK	16.7833	1.43562	-3.54728	3.63302	0.000280129	0.00421074	yes	repressed in IL	ISCW008047	B7PTY4	B7PTY4	LMBR1 domain-containing protein 2-B, putative (Fragment)	Ixodes scapularis (Black-legged tick) (Deer tick)	IscW_ISCW008047			IPR006876;	Complete proteome; Reference proteome	625					XP_002405064.1;			8031313;	isc:IscW_ISCW008047;				IPR006876;		Non-terminal residue (1)
by predictors	XLOC_011368	XLOC_011368		ISCW019721	DS790409:37555-75538	IG	IL	OK	20.9391	0.372723	-5.81195	3.64586	0.000266497	0.00405904	yes	repressed in IL	ISCW019721	B7PU46	B7PU46	Plectin, putative (EC 3.1.3.48)	Ixodes scapularis (Black-legged tick) (Deer tick)	IscW_ISCW019721	actin binding; protein tyrosine phosphatase activity		IPR001589; IPR001715;	Actin-binding; Complete proteome; Hydrolase; Reference proteome; Repeat	233					XP_002405393.1;			8031391;	isc:IscW_ISCW019721;				IPR001589;IPR001715;	3.1.3.48
by protein name	XLOC_011384	XLOC_011384	cell adhesion molecule, putative	ISCW007947	DS790987:7441-20328	IG	IL	OK	14.8757	2.51552	-2.56403	2.66365	0.00772976	0.0453304	yes	repressed in IL	ISCW007947	B7PU60	B7PU60	Cell adhesion molecule, putative	Ixodes scapularis (Black-legged tick) (Deer tick)	IscW_ISCW007947			IPR003961; IPR007110; IPR013783; IPR013098; IPR003598;	Complete proteome; Reference proteome	605					XP_002405564.1;			8031411;	isc:IscW_ISCW007947;				IPR003961;IPR007110;IPR013783;IPR013098;IPR003598;
by predictors	XLOC_011401	XLOC_011401		ISCW007691	DS791110:1108-11528	IG	IL	OK	88.5737	5.88658	-3.91138	3.98503	6.75e-05	0.00154151	yes	repressed in IL	ISCW007691	B7PU74	B7PU74	Cystathionase, putative (EC 4.4.1.1)	Ixodes scapularis (Black-legged tick) (Deer tick)	IscW_ISCW007691	L-cysteine desulfhydrase activity; cellular amino acid metabolic process; cystathionine gamma-lyase activity; pyridoxal phosphate binding		IPR000277; IPR015424; IPR015421; IPR015422;	Complete proteome; Lyase; Pyridoxal phosphate; Reference proteome	256		Trans-sulfuration enzymes family			XP_002405602.1;			8031431;	isc:IscW_ISCW007691;				IPR000277;IPR015424;IPR015421;IPR015422;	4.4.1.1
by predictors	XLOC_011614	XLOC_011614		ISCW007718	DS794812:97755-173960	IG	IL	OK	112.271	8.36156	-3.74706	3.5697	0.000357389	0.00500475	yes	repressed in IL	ISCW007718	B7PUR7	B7PUR7	Calcium activated potassium channel, putative (Fragment)	Ixodes scapularis (Black-legged tick) (Deer tick)	IscW_ISCW007718	large conductance calcium-activated potassium channel activity; membrane; nucleotide binding		IPR024939; IPR003929; IPR016040;	Complete proteome; Ion transport; Ionic channel; Reference proteome; Transport	1016					XP_002406646.1;			8031649;	isc:IscW_ISCW007718;				IPR024939;IPR003929;IPR016040;		Non-terminal residue (2)
by predictors	XLOC_011887	XLOC_011887	hypotetical protein	ISCW008201	DS799570:236576-236942	IG	IL	OK	26.1306	2.32566	-3.49003	2.87409	0.00405197	0.0287396	yes	repressed in IL	ISCW008201	B7PVF9	B7PVF9	Putative uncharacterized protein	Ixodes scapularis (Black-legged tick) (Deer tick)	IscW_ISCW008201				Complete proteome; Reference proteome	121					XP_002407911.1;			8031940;	isc:IscW_ISCW008201;
by predictors	XLOC_012292	XLOC_012292		ISCW007789	DS807756:6048-39765	IG	IL	OK	10.621	0.144842	-6.1963	3.8777	0.00010545	0.00213299	yes	repressed in IL	ISCW007789	B7PWF2	B7PWF2	Organic cation/carnitine transporter, putative (Fragment)	Ixodes scapularis (Black-legged tick) (Deer tick)	IscW_ISCW007789	integral to membrane; transmembrane transporter activity		IPR020846; IPR016196; IPR005828;	Complete proteome; Membrane; Reference proteome; Transmembrane	493					XP_002409745.1;			8032369;	isc:IscW_ISCW007789;				IPR020846;IPR016196;IPR005828;		Non-terminal residue (1)
by GO annotations	XLOC_012404	XLOC_012404		ISCW019551	DS809732:816796-864441	IG	IL	OK	5.78848	0.444931	-3.70153	3.74539	0.000180114	0.00305581	yes	repressed in IL	ISCW019551	B7PWQ2	B7PWQ2	Putative uncharacterized protein	Ixodes scapularis (Black-legged tick) (Deer tick)	IscW_ISCW019551	calcium ion binding; proteinaceous extracellular matrix; signal transduction		IPR011992; IPR018247; IPR002350; IPR019577; IPR000716;	Complete proteome; Disulfide bond; Reference proteome	620					XP_002410178.1;			8032494;	isc:IscW_ISCW019551;				IPR011992;IPR018247;IPR002350;IPR019577;IPR000716;
by predictors and by protein name	XLOC_012435	XLOC_012435	secreted protein, putative	ISCW007359	DS809935:14406-24280	IG	IL	OK	18.7548	2.3206	-3.01469	3.10139	0.00192617	0.0168635	yes	repressed in IL	ISCW007359	B7PWS8	B7PWS8	Secreted protein, putative	Ixodes scapularis (Black-legged tick) (Deer tick)	IscW_ISCW007359				Complete proteome; Reference proteome	309					XP_002410226.1;			8032525;	isc:IscW_ISCW007359;
by predictors	XLOC_012502	XLOC_012502	hypotetical protein	ISCW019602	DS810858:137526-151305	IG	IL	OK	15.8337	0.93948	-4.07499	3.34873	0.000811836	0.00918239	yes	repressed in IL	ISCW019602	B7PWY4	B7PWY4	Putative uncharacterized protein	Ixodes scapularis (Black-legged tick) (Deer tick)	IscW_ISCW019602				Complete proteome; Reference proteome	199					XP_002410384.1;			8032593;	isc:IscW_ISCW019602;
by predictors	XLOC_012571	XLOC_012571	hypotetical protein	ISCW007834	DS811618:93051-142271	IG	IL	OK	4.33823	0.415249	-3.38506	3.18096	0.00146788	0.013996	yes	repressed in IL	ISCW007834	B7PX52	B7PX52	Putative uncharacterized protein	Ixodes scapularis (Black-legged tick) (Deer tick)	IscW_ISCW007834				Complete proteome; Reference proteome	487					XP_002410520.1;			8032665;	isc:IscW_ISCW007834;
by predictors and by protein name	XLOC_012714	XLOC_012714	secreted protein, putative	ISCW008622	DS814203:57845-74568	IG	IL	OK	45.0215	7.0821	-2.66836	2.76527	0.00568752	0.0361586	yes	repressed in IL	ISCW008622	B7PXH6	B7PXH6	Secreted protein, putative (Fragment)	Ixodes scapularis (Black-legged tick) (Deer tick)	IscW_ISCW008622				Complete proteome; Reference proteome	208					XP_002400802.1;			8032805;	isc:IscW_ISCW008622;						Non-terminal residue (2)
by predictors	XLOC_013172	XLOC_013172		ISCW020710	DS821021:438-8708	IG	IL	OK	9.56439	0.829418	-3.5275	2.90502	0.00367234	0.0267586	yes	repressed in IL	ISCW020710	B7PYN7	B7PYN7	Sodium/hydrogen exchanger plant, putative (Fragment)	Ixodes scapularis (Black-legged tick) (Deer tick)	IscW_ISCW020710	integral to membrane; sodium ion transport; solute:hydrogen antiporter activity		IPR006153; IPR018422; IPR018418;	Complete proteome; Ion transport; Reference proteome; Sodium; Sodium transport; Transport	217					XP_002403472.1;			8033309;	isc:IscW_ISCW020710;				IPR006153;IPR018422;IPR018418;		Non-terminal residue (1)
by predictors	XLOC_013484	XLOC_013484	hypotetical protein	ISCW009769	DS825789:95876-96194	IG	IL	OK	36.8597	1.64029	-4.49003	2.83113	0.00463834	0.0313478	yes	repressed in IL	ISCW009769	B7PZF7	B7PZF7	Putative uncharacterized protein (Fragment)	Ixodes scapularis (Black-legged tick) (Deer tick)	IscW_ISCW009769				Complete proteome; Reference proteome	106					XP_002405224.1;			8033644;	isc:IscW_ISCW009769;						Non-terminal residue (2)
by predictors	XLOC_013498	XLOC_013498	pre-mRNA-splicing factor CWC21, putative	ISCW020192	DS825893:526526-532976	IG	IL	OK	117.655	4.73709	-4.63442	4.64527	3.4e-06	0.00015436	yes	repressed in IL	ISCW020192	B7PZH1	B7PZH1	Pre-mRNA-splicing factor CWC21, putative	Ixodes scapularis (Black-legged tick) (Deer tick)	IscW_ISCW020192			IPR013170;	Complete proteome; Reference proteome	172					XP_002405256.1;			8033662;	isc:IscW_ISCW020192;				IPR013170;
by predictors	XLOC_013598	XLOC_013598		ISCW010075	DS827319:127002-128103	IG	IL	OK	20.4818	0.412325	-5.63442	4.56432	5.01e-06	0.000212859	yes	repressed in IL	ISCW010075	B7PZQ9	B7PZQ9	Innexin, putative	Ixodes scapularis (Black-legged tick) (Deer tick)	IscW_ISCW010075	gap junction		IPR000990;	Complete proteome; Reference proteome	366					XP_002405920.1;			8033768;	isc:IscW_ISCW010075;				IPR000990;
by predictors	XLOC_013667	XLOC_013667		ISCW020328	DS828244:425805-429514	IG	IL	OK	55.3561	5.70785	-3.27772	3.22034	0.00128038	0.0127915	yes	repressed in IL	ISCW020328	B7PZW6	B7PZW6	Cytochrome B561, putative	Ixodes scapularis (Black-legged tick) (Deer tick)	IscW_ISCW020328	integral to membrane		IPR006593; IPR004877;	Complete proteome; Reference proteome	122					XP_002406280.1;			8033839;	isc:IscW_ISCW020328;				IPR006593;IPR004877;
by predictors	XLOC_013753	XLOC_013753		ISCW008652	DS829791:21933-61248	IG	IL	OK	41.364	5.8719	-2.81648	2.84754	0.00440584	0.0302782	yes	repressed in IL	ISCW008652	B7Q041	B7Q041	Sodium/hydrogen exchanger	Ixodes scapularis (Black-legged tick) (Deer tick)	IscW_ISCW008652	integral to membrane; regulation of pH; sodium:hydrogen antiporter activity		IPR006153; IPR018422; IPR002090; IPR004709;	Antiport; Complete proteome; Ion transport; Membrane; Reference proteome; Sodium; Sodium transport; Transmembrane; Transport	664		Monovalent cation:proton antiporter 1 (CPA1) transporter (TC 2.A.36) family			XP_002406848.1;			8033936;	isc:IscW_ISCW008652;				IPR006153;IPR018422;IPR002090;IPR004709;
by predictors	XLOC_013874	XLOC_013874		ISCW009878	DS831942:29214-38109	IG	IL	OK	36.9112	5.64585	-2.7088	2.80573	0.00502034	0.0332438	yes	repressed in IL	ISCW009878	B7Q0F5	B7Q0F5	Thiol-disulfide isomerase, putative (EC 5.3.4.1)	Ixodes scapularis (Black-legged tick) (Deer tick)	IscW_ISCW009878	cell redox homeostasis; protein disulfide isomerase activity	Thioredoxin domain (1)	IPR012336; IPR017937; IPR013766;	Complete proteome; Isomerase; Reference proteome	264					XP_002407565.1;			8034058;	isc:IscW_ISCW009878;				IPR012336;IPR017937;IPR013766;	5.3.4.1
by predictors	XLOC_013894	XLOC_013894		ISCW020118	DS832330:15950-381643	IG	IL	OK	8.80243	0.655497	-3.74724	3.40233	0.000668133	0.00791613	yes	repressed in IL	ISCW020118	B7Q0H1	B7Q0H1	Kekkon1 (Kek1), putative (EC 3.1.3.16)	Ixodes scapularis (Black-legged tick) (Deer tick)	IscW_ISCW020118	phosphoprotein phosphatase activity	LRRCT domain (1)	IPR000483; IPR007110; IPR013783; IPR013098; IPR003598; IPR001611;	Complete proteome; Disulfide bond; Hydrolase; Immunoglobulin domain; Reference proteome; Repeat	659					XP_002407687.1;			8034075;	isc:IscW_ISCW020118;				IPR000483;IPR007110;IPR013783;IPR013098;IPR003598;IPR001611;	3.1.3.16
by predictors	XLOC_013970	XLOC_013970	conserved hypothetical protein	ISCW009695	DS833226:111100-116914	IG	IL	OK	42.7733	4.01838	-3.41202	3.4764	0.000508198	0.00655627	yes	repressed in IL	ISCW009695	B7Q0P1	B7Q0P1	Putative uncharacterized protein	Ixodes scapularis (Black-legged tick) (Deer tick)	IscW_ISCW009695			IPR004878;	Complete proteome; Reference proteome	557					XP_002408082.1;			8034159;	isc:IscW_ISCW009695;				IPR004878;
by predictors	XLOC_014308	XLOC_014308	hypotetical protein	ISCW008886	DS838049:27612-27990	IG	IL	OK	142.69	23.8046	-2.58357	2.68324	0.0072912	0.0434216	yes	repressed in IL	ISCW008886	B7Q1J7	B7Q1J7	Putative uncharacterized protein	Ixodes scapularis (Black-legged tick) (Deer tick)	IscW_ISCW008886				Complete proteome; Reference proteome	125					XP_002409728.1;			8034520;	isc:IscW_ISCW008886;
by predictors	XLOC_014473	XLOC_014473	LMBR1 domain-containing protein, putative	ISCW020052	DS840466:627300-650797	IG	IL	OK	17.4894	1.62913	-3.4243	3.51261	0.000443733	0.0058631	yes	repressed in IL	ISCW020052	B7Q1Z6	B7Q1Z6	LMBR1 domain-containing protein, putative	Ixodes scapularis (Black-legged tick) (Deer tick)	IscW_ISCW020052			IPR006876;	Complete proteome; Reference proteome	558					XP_002410292.1;			8034692;	isc:IscW_ISCW020052;				IPR006876;
by predictors	XLOC_014544	XLOC_014544		ISCW009654	DS841461:172-28539	IG	IL	OK	6.73962	0.134081	-5.65149	3.54868	0.000387161	0.00533696	yes	repressed in IL	ISCW009654	B7Q254	B7Q254	Putative uncharacterized protein (Fragment)	Ixodes scapularis (Black-legged tick) (Deer tick)	IscW_ISCW009654	binding		IPR011989;	Complete proteome; Reference proteome	527					XP_002410476.1;			8034764;	isc:IscW_ISCW009654;				IPR011989;		Non-terminal residue (1)
by predictors	XLOC_014760	XLOC_014760		ISCW020626	DS844967:186442-190533	IG	IL	OK	125.41	10.132	-3.62967	3.69314	0.000221499	0.00357035	yes	repressed in IL	ISCW020626	B7Q2M1	B7Q2M1	Cargo transport protein EMP24, putative	Ixodes scapularis (Black-legged tick) (Deer tick)	IscW_ISCW020626	integral to membrane; transport	GOLD domain (1)	IPR009038; IPR015717;	Complete proteome; Membrane; Reference proteome; Transmembrane; Transmembrane helix	244		EMP24/GP25L family		Membrane; Single-pass type I membrane protein.	XP_002410901.1;			8034978;	isc:IscW_ISCW020626;				IPR009038;IPR015717;
by predictors	XLOC_014857	XLOC_014857		ISCW008843	DS846739:149307-173120	IG	IL	OK	13.1787	2.02596	-2.70153	2.78022	0.00543223	0.0349816	yes	repressed in IL	ISCW008843	B7Q2Y1	B7Q2Y1	Steroid reductase, putative	Ixodes scapularis (Black-legged tick) (Deer tick)	IscW_ISCW008843	cytoplasm; integral to membrane; lipid metabolic process; oxidoreductase activity, acting on the CH-CH group of donors		IPR001104; IPR010721;	Complete proteome; Reference proteome	257					XP_002411079.1;			8035104;	isc:IscW_ISCW008843;				IPR001104;IPR010721;
by predictors	XLOC_014892	XLOC_014892	copine, putative	ISCW008927	DS847654:216505-222363	IG	IL	OK	11.1319	0.919103	-3.59833	3.16071	0.00157386	0.0146515	yes	repressed in IL	ISCW008927	B7Q317	B7Q317	Copine, putative (Fragment)	Ixodes scapularis (Black-legged tick) (Deer tick)	IscW_ISCW008927			IPR000008; IPR008973;	Complete proteome; Reference proteome	278					XP_002411115.1;			8035146;	isc:IscW_ISCW008927;				IPR000008;IPR008973;		Non-terminal residue (2)
by predictors	XLOC_014936	XLOC_014936		ISCW020295	DS847962:297491-321956	IG	IL	OK	118.106	14.5361	-3.02236	2.90917	0.00362393	0.0264563	yes	repressed in IL	ISCW020295	B7Q347	B7Q347	Putative uncharacterized protein	Ixodes scapularis (Black-legged tick) (Deer tick)	IscW_ISCW020295	membrane		IPR005016;	Complete proteome; Reference proteome	451					XP_002411145.1;			8035177;	isc:IscW_ISCW020295;				IPR005016;
by predictors	XLOC_015301	XLOC_015301	hypotetical protein	ISCW011077	DS853260:676171-690074	IG	IL	OK	10.5752	0.826279	-3.67792	3.75331	0.000174518	0.00298739	yes	repressed in IL	ISCW011077	B7Q418	B7Q418	Putative uncharacterized protein	Ixodes scapularis (Black-legged tick) (Deer tick)	IscW_ISCW011077			IPR000938;	Complete proteome; Reference proteome	1108					XP_002411448.1;			8035590;	isc:IscW_ISCW011077;				IPR000938;
by predictors	XLOC_015399	XLOC_015399		ISCW011801	DS854090:1414-24913	IG	IL	OK	39.7825	4.30136	-3.20927	3.29887	0.000970754	0.0104836	yes	repressed in IL	ISCW011801	B7Q4A1	B7Q4A1	Putative uncharacterized protein	Ixodes scapularis (Black-legged tick) (Deer tick)	IscW_ISCW011801	RNA polymerase II transcription cofactor activity; mediator complex		IPR013947;	Complete proteome; Reference proteome	425					XP_002411504.1;			8035696;	isc:IscW_ISCW011801;				IPR013947;
by predictors	XLOC_015881	XLOC_015881		ISCW011378	DS861388:346520-389508	IG	IL	OK	10.8274	1.2936	-3.06522	3.15833	0.00158674	0.0147475	yes	repressed in IL	ISCW011378	B7Q5I6	B7Q5I6	ABC transporter, putative (EC 3.6.3.44) (Fragment)	Ixodes scapularis (Black-legged tick) (Deer tick)	IscW_ISCW011378	ATP binding; integral to membrane; xenobiotic-transporting ATPase activity		IPR003593; IPR003439; IPR017871; IPR017940; IPR001140; IPR011527;	ATP-binding; Complete proteome; Hydrolase; Nucleotide-binding; Reference proteome	686		ABC transporter superfamily			XP_002411775.1;			8036206;	isc:IscW_ISCW011378;				IPR003593;IPR003439;IPR017871;IPR017940;IPR001140;IPR011527;	3.6.3.44	Non-terminal residue (1)
by predictors	XLOC_015886	XLOC_015886	conserved hypothetical protein	ISCW011374	DS861388:284389-291403	IG	IL	OK	36.176	5.61916	-2.6866	2.78063	0.00542535	0.0349569	yes	repressed in IL	ISCW011374	B7Q5I2	B7Q5I2	Putative uncharacterized protein (Fragment)	Ixodes scapularis (Black-legged tick) (Deer tick)	IscW_ISCW011374			IPR021720;	Complete proteome; Reference proteome	276					XP_002411771.1;			8036202;	isc:IscW_ISCW011374;				IPR021720;		Non-terminal residue (1)
by predictors	XLOC_016086	XLOC_016086		ISCW011206	DS864561:1026-33883	IG	IL	OK	34.2124	2.59865	-3.71869	3.80543	0.000141556	0.00261736	yes	repressed in IL	ISCW011206	B7Q613	B7Q613	Proclotting enzyme, putative (EC 3.4.21.4)	Ixodes scapularis (Black-legged tick) (Deer tick)	IscW_ISCW011206	proteolysis; serine-type endopeptidase activity		IPR009003; IPR018114; IPR001254; IPR001314;	Complete proteome; Hydrolase; Protease; Reference proteome; Serine protease	496		Peptidase S1 family			XP_002411861.1;			8036420;	isc:IscW_ISCW011206;				IPR009003;IPR018114;IPR001254;IPR001314;	3.4.21.4
by predictors	XLOC_016237	XLOC_016237		ISCW011715	DS867087:67361-68444	IG	IL	OK	4.47925	0.420808	-3.41202	2.81008	0.00495292	0.0329878	yes	repressed in IL	ISCW011715	B7Q6E4	B7Q6E4	Galactosyltransferase, putative (EC 2.4.1.62)	Ixodes scapularis (Black-legged tick) (Deer tick)	IscW_ISCW011715	Golgi apparatus; ganglioside galactosyltransferase activity; integral to membrane; protein glycosylation		IPR002659;	Complete proteome; Glycosyltransferase; Golgi apparatus; Membrane; Reference proteome; Transferase; Transmembrane; Transmembrane helix	360					XP_002411948.1;			8036579;	isc:IscW_ISCW011715;				IPR002659;	2.4.1.62
by predictors	XLOC_016276	XLOC_016276		ISCW011463	DS868018:59242-112736	IG	IL	OK	68.3755	9.59985	-2.8324	2.88573	0.00390511	0.0279487	yes	repressed in IL	ISCW011463	B7Q6I0	B7Q6I0	Chr10 synaptotagmin, putative (EC 2.7.1.154)	Ixodes scapularis (Black-legged tick) (Deer tick)	IscW_ISCW011463	1-phosphatidylinositol-4-phosphate 3-kinase activity; membrane; synaptic vesicle; transporter activity	C2 domains (2)	IPR000008; IPR008973; IPR020477; IPR018029; IPR001565;	Complete proteome; Reference proteome; Repeat; Transferase	356					XP_002411967.1;			8036620;	isc:IscW_ISCW011463;				IPR000008;IPR008973;IPR020477;IPR018029;IPR001565;	2.7.1.154
by predictors	XLOC_016278	XLOC_016278		ISCW011046	DS868039:13859-14782	IG	IL	OK	154.595	10.3534	-3.90031	3.9337	8.36e-05	0.00179655	yes	repressed in IL	ISCW011046	B7Q6I2	B7Q6I2	NMDA receptor glutamate-binding chain, putative (Fragment)	Ixodes scapularis (Black-legged tick) (Deer tick)	IscW_ISCW011046	integral to membrane; receptor activity		IPR006214;	Complete proteome; Membrane; Receptor; Reference proteome; Transmembrane	90					XP_002411969.1;			8036622;	isc:IscW_ISCW011046;				IPR006214;		Non-terminal residue (2)
by predictors	XLOC_016280	XLOC_016280		ISCW010342	DS868045:7296-16025	IG	IL	OK	5.58704	0.138939	-5.32956	3.35266	0.000800386	0.0090993	yes	repressed in IL	ISCW010342	B7Q6I3	B7Q6I3	Putative uncharacterized protein	Ixodes scapularis (Black-legged tick) (Deer tick)	IscW_ISCW010342	acid phosphatase activity		IPR000560;	Complete proteome; Reference proteome	510					XP_002403077.1;			8036626;	isc:IscW_ISCW010342;				IPR000560;
by predictors	XLOC_016713	XLOC_016713		ISCW011573	DS876526:699220-708948	IG	IL	OK	41.2723	2.99112	-3.78642	3.82696	0.000129735	0.00245939	yes	repressed in IL	ISCW011573	B7Q7L9	B7Q7L9	Putative uncharacterized protein (Fragment)	Ixodes scapularis (Black-legged tick) (Deer tick)	IscW_ISCW011573	calmodulin binding; integral to membrane; small conductance calcium-activated potassium channel activity		IPR004178; IPR015449;	Complete proteome; Reference proteome	253					XP_002412185.1;			8037079;	isc:IscW_ISCW011573;				IPR004178;IPR015449;		Non-terminal residue (1)
by predictors	XLOC_016783	XLOC_016783	conserved hypothetical protein	ISCW020910	DS877638:74141-122159	IG	IL	OK	17.7935	2.00215	-3.15174	3.21759	0.00129271	0.0128587	yes	repressed in IL	ISCW020910	B7Q7T0	B7Q7T0	Putative uncharacterized protein	Ixodes scapularis (Black-legged tick) (Deer tick)	IscW_ISCW020910			IPR022113;	Complete proteome; Reference proteome	1141					XP_002404359.1;			8037163;	isc:IscW_ISCW020910;				IPR022113;
by predictors	XLOC_016855	XLOC_016855		ISCW021622	DS879127:135338-157289	IG	IL	OK	36.4226	0.338415	-6.74989	5.41937	5.98e-08	6.24e-06	yes	repressed in IL	ISCW021622	B7Q7Y4	B7Q7Y4	Metalloprotease, putative	Ixodes scapularis (Black-legged tick) (Deer tick)	IscW_ISCW021622	metalloendopeptidase activity; proteolysis	Peptidase M12B domain (1)	IPR024079; IPR001590;	Complete proteome; Hydrolase; Metalloprotease; Protease; Reference proteome	412					XP_002412241.1;			8037241;	isc:IscW_ISCW021622;				IPR024079;IPR001590;
by predictors	XLOC_016918	XLOC_016918	gamma-interferon inducible lysosomal thiol reductase, putative	ISCW011166	DS880338:8523-9681	IG	IL	OK	20.9336	3.48823	-2.58525	2.68188	0.00732102	0.043505	yes	repressed in IL	ISCW011166	B7Q844	B7Q844	Gamma-interferon inducible lysosomal thiol reductase, putative	Ixodes scapularis (Black-legged tick) (Deer tick)	IscW_ISCW011166			IPR004911;	Complete proteome; Reference proteome	385					XP_002412281.1;			8037313;	isc:IscW_ISCW011166;				IPR004911;
by predictors	XLOC_017082	XLOC_017082	hypotetical protein	ISCW010757	DS884393:295364-295904	IG	IL	OK	62.9771	0.554667	-6.82706	4.25942	2.05e-05	0.000638779	yes	repressed in IL	ISCW010757	B7Q8I7	B7Q8I7	Putative uncharacterized protein	Ixodes scapularis (Black-legged tick) (Deer tick)	IscW_ISCW010757				Complete proteome; Reference proteome	179					XP_002405149.1;			8037484;	isc:IscW_ISCW010757;
by predictors	XLOC_017171	XLOC_017171		ISCW021811	DS885859:183122-185889	IG	IL	OK	131.238	8.34976	-3.97431	4.05083	5.1e-05	0.00122457	yes	repressed in IL	ISCW021811	B7Q8S1	B7Q8S1	Tetraspanin, putative (Fragment)	Ixodes scapularis (Black-legged tick) (Deer tick)	IscW_ISCW021811	integral to membrane		IPR018499; IPR008952; IPR000301;	Complete proteome; Membrane; Reference proteome; Transmembrane; Transmembrane helix	208					XP_002412420.1;			8037587;	isc:IscW_ISCW021811;				IPR018499;IPR008952;IPR000301;		Non-terminal residue (1)
by predictors	XLOC_017410	XLOC_017410		ISCW010971	DS888080:299067-313660	IG	IL	OK	14.4413	1.01151	-3.83562	3.84893	0.000118637	0.00231479	yes	repressed in IL	ISCW010971	B7Q9C4	B7Q9C4	Transporter (Fragment)	Ixodes scapularis (Black-legged tick) (Deer tick)	IscW_ISCW010971	integral to membrane; neurotransmitter:sodium symporter activity		IPR000175;	Complete proteome; Membrane; Reference proteome; Symport; Transmembrane; Transmembrane helix; Transport	494		Sodium:neurotransmitter symporter (SNF) family			XP_002405706.1;			8037833;	isc:IscW_ISCW010971;				IPR000175;		Non-terminal residue (2)
by predictors	XLOC_017430	XLOC_017430		ISCW010476	DS888335:49706-70029	IG	IL	OK	103.812	3.71403	-4.80485	4.7786	1.77e-06	9.2e-05	yes	repressed in IL	ISCW010476	B7Q9D8	B7Q9D8	Organic cation/carnitine transporter, putative (EC 1.3.1.74) (Fragment)	Ixodes scapularis (Black-legged tick) (Deer tick)	IscW_ISCW010476	2-alkenal reductase [NAD(P)] activity; integral to membrane; transmembrane transporter activity		IPR020846; IPR016196; IPR005828; IPR005829;	Complete proteome; Membrane; Oxidoreductase; Reference proteome; Transmembrane	565					XP_002405786.1;			8037857;	isc:IscW_ISCW010476;				IPR020846;IPR016196;IPR005828;IPR005829;	1.3.1.74	Non-terminal residue (1)
by predictors	XLOC_017481	XLOC_017481	integral membrane protein GPR175, putative	ISCW011451	DS889189:275756-296021	IG	IL	OK	28.0407	3.56189	-2.97681	3.07309	0.00211857	0.0181012	yes	repressed in IL	ISCW011451	B7Q9I8	B7Q9I8	Integral membrane protein GPR175, putative (Fragment)	Ixodes scapularis (Black-legged tick) (Deer tick)	IscW_ISCW011451			IPR018781;	Complete proteome; Reference proteome	345					XP_002412502.1;			8037909;	isc:IscW_ISCW011451;				IPR018781;		Non-terminal residue (2)
by predictors	XLOC_017583	XLOC_017583		ISCW011601	DS891313:75376-166647	IG	IL	OK	47.6908	1.68575	-4.82224	4.81904	1.44e-06	7.92e-05	yes	repressed in IL	ISCW011601	B7Q9S7	B7Q9S7	Adenylate cyclase, putative (EC 4.6.1.1) (Fragment)	Ixodes scapularis (Black-legged tick) (Deer tick)	IscW_ISCW011601	adenylate cyclase activity; integral to membrane; intracellular signal transduction; nucleotide binding		IPR001054; IPR018297; IPR009398;	Complete proteome; Lyase; Nucleotide-binding; Reference proteome	955		Adenylyl cyclase class-4/guanylyl cyclase family			XP_002412537.1;			8038026;	isc:IscW_ISCW011601;				IPR001054;IPR018297;IPR009398;	4.6.1.1	Non-terminal residue (2)
by predictors	XLOC_017823	XLOC_017823		ISCW013236	DS894052:416570-432520	IG	IL	OK	12.2663	1.53213	-3.00109	3.09471	0.00197007	0.0171173	yes	repressed in IL	ISCW013236	B7QAE3	B7QAE3	Sodium/calcium exchanger, putative	Ixodes scapularis (Black-legged tick) (Deer tick)	IscW_ISCW013236	calcium:sodium antiporter activity; cell communication; integral to membrane		IPR003644; IPR004836; IPR004837;	Complete proteome; Membrane; Reference proteome; Transmembrane; Transmembrane helix	589					XP_002400531.1;			8038287;	isc:IscW_ISCW013236;				IPR003644;IPR004836;IPR004837;
by predictors	XLOC_018195	XLOC_018195	integral membrane protein GPR175, putative	ISCW012502	DS900437:6282-10486	IG	IL	OK	239.45	5.06146	-5.56403	4.50969	6.49e-06	0.000263104	yes	repressed in IL	ISCW012502	B7QBC3	B7QBC3	Pituitary tumor-transforming 1 interacting protein, putative	Ixodes scapularis (Black-legged tick) (Deer tick)	IscW_ISCW012502				Complete proteome; Reference proteome	90					XP_002412849.1;			8038677;	isc:IscW_ISCW012502;
by predictors	XLOC_018416	XLOC_018416	integral membrane protein GPR177-B, putative	ISCW012548	DS903676:131672-153973	IG	IL	OK	6.0348	0.80566	-2.90506	2.8649	0.00417136	0.0291266	yes	repressed in IL	ISCW012548	B7QBW7	B7QBW7	Integral membrane protein GPR177-B, putative (Fragment)	Ixodes scapularis (Black-legged tick) (Deer tick)	IscW_ISCW012548			IPR009551;	Complete proteome; Reference proteome	526					XP_002413031.1;			8038923;	isc:IscW_ISCW012548;				IPR009551;		Non-terminal residue (1)
by predictors and by protein name	XLOC_018536	XLOC_018536	secreted protein, putative	ISCW022866	DS905169:494001-494448	IG	IL	OK	222.843	11.5593	-4.2689	4.32053	1.56e-05	0.000526916	yes	repressed in IL	ISCW022866	B7QC69	B7QC69	Secreted protein, putative	Ixodes scapularis (Black-legged tick) (Deer tick)	IscW_ISCW022866				Complete proteome; Reference proteome	148					XP_002413132.1;			8039046;	isc:IscW_ISCW022866;
by predictors	XLOC_018549	XLOC_018549		ISCW013157	DS905586:7411-45232	IG	IL	OK	7.69522	0.722935	-3.41202	3.20585	0.00134665	0.0131781	yes	repressed in IL	ISCW013157	B7QC79	B7QC79	Sodium-dependent multivitamin transporter, putative (Fragment)	Ixodes scapularis (Black-legged tick) (Deer tick)	IscW_ISCW013157	integral to membrane; sodium ion transport; transmembrane transport; transporter activity		IPR001734; IPR019900;	Complete proteome; Membrane; Reference proteome; Transmembrane; Transport	324		Sodium:solute symporter (SSF) (TC 2.A.21) family		Membrane; Multi-pass membrane protein.	XP_002413143.1;			8039065;	isc:IscW_ISCW013157;				IPR001734;IPR019900;		Non-terminal residue (1)
by predictors	XLOC_018567	XLOC_018567	hypotetical protein	ISCW012974	DS905918:62563-111386	IG	IL	OK	3.17779	0.482257	-2.72015	2.77534	0.00551432	0.0352923	yes	repressed in IL	ISCW012974	B7QC95	B7QC95	Putative uncharacterized protein	Ixodes scapularis (Black-legged tick) (Deer tick)	IscW_ISCW012974			IPR022814; IPR024989; IPR016196;	Complete proteome; Reference proteome	932					XP_002413159.1;			8039084;	isc:IscW_ISCW012974;				IPR022814;IPR024989;IPR016196;
by predictors	XLOC_018587	XLOC_018587	hypotetical protein	ISCW022109	DS906440:15929-28834	IG	IL	OK	9.30895	0.575916	-4.01469	3.74867	0.000177773	0.00302504	yes	repressed in IL	ISCW022109	B7QCB4	B7QCB4	Putative uncharacterized protein	Ixodes scapularis (Black-legged tick) (Deer tick)	IscW_ISCW022109				Complete proteome; Reference proteome	388					XP_002413178.1;			8039104;	isc:IscW_ISCW022109;
by predictors	XLOC_018626	XLOC_018626		ISCW012339	DS907147:57073-98844	IG	IL	OK	2.55147	0.331893	-2.94254	2.77108	0.00558711	0.0356587	yes	repressed in IL	ISCW012339	B7QCE8	B7QCE8	Acetylcholinesterase, putative (EC 3.1.1.7)	Ixodes scapularis (Black-legged tick) (Deer tick)	IscW_ISCW012339	acetylcholinesterase activity		IPR002018; IPR019826; IPR019819; IPR000997;	Complete proteome; Hydrolase; Reference proteome	623					XP_002413212.1;			8039141;	isc:IscW_ISCW012339;				IPR002018;IPR019826;IPR019819;IPR000997;	3.1.1.7
by GO annotations	XLOC_018835	XLOC_018835		ISCW022535	DS909780:669699-687597	IG	IL	OK	36.0664	0.910288	-5.30819	5.25718	1.46285e-07	1.26146e-05	yes	repressed in IL	ISCW022535	B7QCX0	B7QCX0	Putative uncharacterized protein	Ixodes scapularis (Black-legged tick) (Deer tick)	IscW_ISCW022535	extracellular region		IPR011625; IPR000020; IPR018081;	Complete proteome; Reference proteome	338					XP_002413384.1;			8039362;	isc:IscW_ISCW022535;				IPR011625;IPR000020;IPR018081;
by GO annotations	XLOC_018945	XLOC_018945		ISCW022900	DS911299:1617222-1625961	IG	IL	OK	15.3588	0.86574	-4.14899	3.86697	0.000110194	0.00220201	yes	repressed in IL	ISCW022900	B7QD68	B7QD68	Matrix metalloproteinase, putative (EC 3.4.24.7) (Fragment)	Ixodes scapularis (Black-legged tick) (Deer tick)	IscW_ISCW022900	extracellular matrix; metalloendopeptidase activity; proteolysis; zinc ion binding		IPR000585; IPR018487; IPR024079; IPR001818; IPR021190;	Complete proteome; Hydrolase; Metal-binding; Reference proteome	282					XP_002413482.1;			8039478;	isc:IscW_ISCW022900;				IPR000585;IPR018487;IPR024079;IPR001818;IPR021190;	3.4.24.7	Non-terminal residue (2)
by predictors	XLOC_019296	XLOC_019296		ISCW012232	DS917729:38959-61601	IG	IL	OK	7.67579	0.515079	-3.89745	3.79354	0.000148517	0.00267821	yes	repressed in IL	ISCW012232	B7QE19	B7QE19	Sodium/glucose cotransporter, putative (Fragment)	Ixodes scapularis (Black-legged tick) (Deer tick)	IscW_ISCW012232	integral to membrane; sodium ion transport; transmembrane transport; transporter activity		IPR001734; IPR018212; IPR019900;	Complete proteome; Membrane; Reference proteome; Transmembrane; Transport	664		Sodium:solute symporter (SSF) (TC 2.A.21) family		Membrane; Multi-pass membrane protein.	XP_002413783.1;			8039854;	isc:IscW_ISCW012232;				IPR001734;IPR018212;IPR019900;		Non-terminal residue (1)
by predictors and by protein name	XLOC_019527	XLOC_019527	secreted salivary gland peptide, putative	ISCW013120	DS921506:7495-21750	IG	IL	OK	282.226	1.5571	-7.50184	7.18483	6.73e-13	3.68e-10	yes	repressed in IL	ISCW013120	B7QEL0	B7QEL0	Secreted salivary gland peptide, putative	Ixodes scapularis (Black-legged tick) (Deer tick)	IscW_ISCW013120				Complete proteome; Reference proteome	226					XP_002413974.1;			8040101;	isc:IscW_ISCW013120;
by protein name	XLOC_019829	XLOC_019829	secreted protein, putative	ISCW024724	DS925027:779-1790	IG	IL	OK	27.5231	1.37564	-4.32247	4.18323	2.87392e-05	0.00081002	yes	repressed in IL	ISCW024724	B7QFD0	B7QFD0	Secreted protein, putative (Fragment)	Ixodes scapularis (Black-legged tick) (Deer tick)	IscW_ISCW024724			IPR007577;	Complete proteome; Reference proteome	337					XP_002414244.1;			8040427;	isc:IscW_ISCW024724;				IPR007577;		Non-terminal residue (1)
by predictors	XLOC_019858	XLOC_019858	hypotetical protein	ISCW022182	DS925508:163251-165541	IG	IL	OK	69.6365	9.5849	-2.86101	2.94997	0.00317804	0.0241704	yes	repressed in IL	ISCW022182	B7QFF9	B7QFF9	Putative uncharacterized protein	Ixodes scapularis (Black-legged tick) (Deer tick)	IscW_ISCW022182				Complete proteome; Reference proteome	158					XP_002414273.1;			8040457;	isc:IscW_ISCW022182;
by predictors	XLOC_020224	XLOC_020224		ISCW013161	DS930826:315728-439427	IG	IL	OK	15.1445	0.57092	-4.72936	4.75066	2.03e-06	0.000102893	yes	repressed in IL	ISCW013161	B7QGD5	B7QGD5	Voltage-gated calcium channel, putative (Fragment)	Ixodes scapularis (Black-legged tick) (Deer tick)	IscW_ISCW013161	integral to membrane; voltage-gated calcium channel activity		IPR005821; IPR005445;	Complete proteome; Ion transport; Ionic channel; Membrane; Reference proteome; Transmembrane; Transport	1550					XP_002401506.1;			8040860;	isc:IscW_ISCW013161;				IPR005821;IPR005445;		Non-terminal residue (2)
by predictors	XLOC_020251	XLOC_020251	hypotetical protein	ISCW012101	DS931024:588-6229	IG	IL	OK	39.0452	0.86877	-5.49003	3.45057	0.000559412	0.006989	yes	repressed in IL	ISCW012101	B7QGF6	B7QGF6	Putative uncharacterized protein	Ixodes scapularis (Black-legged tick) (Deer tick)	IscW_ISCW012101				Complete proteome; Reference proteome	139					XP_002401553.1;			8040881;	isc:IscW_ISCW012101;
by predictors	XLOC_020399	XLOC_020399		ISCW013787	DS934693:87044-129858	IG	IL	OK	5.86031	0.660663	-3.14899	2.96285	0.003048	0.023383	yes	repressed in IL	ISCW013787	B7QGT9	B7QGT9	Phosphatidylcholine-sterol acyltransferase, putative (EC 2.3.1.43) (Fragment)	Ixodes scapularis (Black-legged tick) (Deer tick)	IscW_ISCW013787	lipid metabolic process; phosphatidylcholine-sterol O-acyltransferase activity		IPR003386;	Acyltransferase; Complete proteome; Reference proteome; Transferase	348					XP_002414396.1;			8041039;	isc:IscW_ISCW013787;				IPR003386;	2.3.1.43	Non-terminal residue (1)
by predictors	XLOC_020406	XLOC_020406		ISCW023096	DS934743:52047-72934	IG	IL	OK	25.5047	0.765042	-5.05908	5.04077	4.64e-07	3.18e-05	yes	repressed in IL	ISCW023096	B7QGU5	B7QGU5	Organic cation/carnitine transporter, putative	Ixodes scapularis (Black-legged tick) (Deer tick)	IscW_ISCW023096	integral to membrane; transmembrane transporter activity		IPR020846; IPR016196; IPR005828;	Complete proteome; Membrane; Reference proteome; Transmembrane	567					XP_002414402.1;			8041045;	isc:IscW_ISCW023096;				IPR020846;IPR016196;IPR005828;
by predictors	XLOC_020422	XLOC_020422		ISCW023744	DS934994:358776-370184	IG	IL	OK	105.919	6.47394	-4.03218	3.76397	0.000167235	0.00291492	yes	repressed in IL	ISCW023744	B7QGV9	B7QGV9	Putative uncharacterized protein (Fragment)	Ixodes scapularis (Black-legged tick) (Deer tick)	IscW_ISCW023744	membrane		IPR001107; IPR001972;	Complete proteome; Reference proteome	96					XP_002414416.1;			8041069;	isc:IscW_ISCW023744;				IPR001107;IPR001972;		Non-terminal residue (2)
by predictors	XLOC_020487	XLOC_020487		ISCW015065	DS935909:9231-37508	IG	IL	OK	31.2335	1.54335	-4.33896	4.39026	1.13e-05	0.000409609	yes	repressed in IL	ISCW015065	B7QH15	B7QH15	Solute carrier, putative (Fragment)	Ixodes scapularis (Black-legged tick) (Deer tick)	IscW_ISCW015065	membrane; transmembrane transport		IPR004841;	Complete proteome; Reference proteome	785					XP_002414472.1;			8041136;	isc:IscW_ISCW015065;				IPR004841;		Non-terminal residue (2)
by predictors	XLOC_020504	XLOC_020504	Krtap5-1 protein, putative	ISCW014634	DS936222:111074-137590	IG	IL	OK	20.2016	2.97056	-2.76566	2.827	0.00469863	0.0315726	yes	repressed in IL	ISCW014634	B7QH31	B7QH31	Krtap5-1 protein, putative	Ixodes scapularis (Black-legged tick) (Deer tick)	IscW_ISCW014634				Complete proteome; Reference proteome	151					XP_002414488.1;			8041151;	isc:IscW_ISCW014634;
by predictors	XLOC_020706	XLOC_020706	hypotetical protein	ISCW015091	DS940071:34500-39008	IG	IL	OK	25.9709	0.708347	-5.1963	3.27093	0.00107194	0.0112893	yes	repressed in IL	ISCW015091	B7QHL1	B7QHL1	Putative uncharacterized protein	Ixodes scapularis (Black-legged tick) (Deer tick)	IscW_ISCW015091				Complete proteome; Reference proteome	155					XP_002414668.1;			8041375;	isc:IscW_ISCW015091;
by predictors	XLOC_020707	XLOC_020707		ISCW015092	DS940071:40401-56354	IG	IL	OK	9.90756	0.577723	-4.10008	3.82382	0.000131402	0.00248278	yes	repressed in IL	ISCW015092	B7QHL2	B7QHL2	Sodium/solute symporter, putative (Fragment)	Ixodes scapularis (Black-legged tick) (Deer tick)	IscW_ISCW015092	integral to membrane; sodium ion transport; transmembrane transport; transporter activity		IPR001734; IPR019900;	Complete proteome; Membrane; Reference proteome; Transmembrane; Transport	387		Sodium:solute symporter (SSF) (TC 2.A.21) family		Membrane; Multi-pass membrane protein.	XP_002414669.1;			8041376;	isc:IscW_ISCW015092;				IPR001734;IPR019900;		Non-terminal residue (1)
by GO annotations	XLOC_020747	XLOC_020747		ISCW014486	DS940849:4395-94822	IG	IL	OK	25.1294	3.45718	-2.86171	2.95752	0.00310123	0.0236836	yes	repressed in IL	ISCW014486	B7QHP4	B7QHP4	Glycine rich secreted cement protein, putative	Ixodes scapularis (Black-legged tick) (Deer tick)	IscW_ISCW014486	chitin binding; chitin metabolic process; extracellular region		IPR002557;	Complete proteome; Reference proteome	470					XP_002414701.1;			8041428;	isc:IscW_ISCW014486;				IPR002557;
by predictors	XLOC_020828	XLOC_020828		ISCW023752	DS942037:67292-84013	IG	IL	OK	76.9237	2.95973	-4.69989	4.72736	2.27e-06	0.000112821	yes	repressed in IL	ISCW023752	B7QHX0	B7QHX0	Putative uncharacterized protein (Fragment)	Ixodes scapularis (Black-legged tick) (Deer tick)	IscW_ISCW023752	carbohydrate metabolic process; phosphotransferase activity, alcohol group as acceptor		IPR007666;	Complete proteome; Reference proteome	483					XP_002414777.1;			8041506;	isc:IscW_ISCW023752;				IPR007666;		Non-terminal residue (1)
by predictors	XLOC_020905	XLOC_020905		ISCW013659	DS943571:34312-62306	IG	IL	OK	5.76524	0.487459	-3.56403	3.34462	0.000823949	0.00927367	yes	repressed in IL	ISCW013659	B7QI38	B7QI38	Gamma-glutamyltranspeptidase, putative (EC 2.3.2.2) (Fragment)	Ixodes scapularis (Black-legged tick) (Deer tick)	IscW_ISCW013659	gamma-glutamyltransferase activity		IPR000101;	Acyltransferase; Complete proteome; Reference proteome; Transferase	447					XP_002414845.1;			8041591;	isc:IscW_ISCW013659;				IPR000101;	2.3.2.2	Non-terminal residue (2)
by predictors	XLOC_021081	XLOC_021081	katanin P80 subunit, putative	ISCW023115	DS946429:277056-294521	IG	IL	OK	104.397	15.6228	-2.74035	2.81645	0.00485581	0.0324542	yes	repressed in IL	ISCW023115	B7QIJ8	B7QIJ8	Katanin P80 subunit, putative (Fragment)	Ixodes scapularis (Black-legged tick) (Deer tick)	IscW_ISCW023115				Complete proteome; Reference proteome	107					XP_002415005.1;			8041779;	isc:IscW_ISCW023115;						Non-terminal residue (1)
by predictors	XLOC_021090	XLOC_021090	tgf-beta resistance-associated protein trag, putative	ISCW023123	DS946450:92397-171988	IG	IL	OK	6.39136	0.615088	-3.37726	3.409	0.000652024	0.0078001	yes	repressed in IL	ISCW023123	B7QIK3	B7QIK3	Tgf-beta resistance-associated protein trag, putative (Fragment)	Ixodes scapularis (Black-legged tick) (Deer tick)	IscW_ISCW023123			IPR015943; IPR001680; IPR019775; IPR017986;	Complete proteome; Reference proteome; Repeat; WD repeat	740					XP_002415010.1;			8041781;	isc:IscW_ISCW023123;				IPR015943;IPR001680;IPR019775;IPR017986;		Non-terminal residue (1)
by predictors	XLOC_021104	XLOC_021104		ISCW023629	DS946879:196543-213088	IG	IL	OK	39.3479	4.60328	-3.09555	3.18298	0.00145767	0.0139433	yes	repressed in IL	ISCW023629	B7QIL5	B7QIL5	Tetraspanin, putative	Ixodes scapularis (Black-legged tick) (Deer tick)	IscW_ISCW023629	integral to membrane		IPR018499; IPR008952; IPR000301;	Complete proteome; Membrane; Reference proteome; Transmembrane; Transmembrane helix	215					XP_002415022.1;			8041798;	isc:IscW_ISCW023629;				IPR018499;IPR008952;IPR000301;
by predictors	XLOC_021195	XLOC_021195		ISCW023239	DS948226:75682-91359	IG	IL	OK	110.741	2.34427	-5.5619	5.5005	3.79e-08	4.39e-06	yes	repressed in IL	ISCW023239	B7QIU6	B7QIU6	Sulfate/anion exchanger, putative (Fragment)	Ixodes scapularis (Black-legged tick) (Deer tick)	IscW_ISCW023239	integral to membrane; transmembrane transport; transporter activity		IPR011547;	Complete proteome; Reference proteome	514					XP_002415103.1;			8041899;	isc:IscW_ISCW023239;				IPR011547;		Non-terminal residue (2)
by predictors	XLOC_021284	XLOC_021284	hypotetical protein	ISCW023398	DS949082:35400-45517	IG	IL	OK	6.36522	0.672736	-3.2421	3.04853	0.00229962	0.0191535	yes	repressed in IL	ISCW023398	B7QJ22	B7QJ22	Putative uncharacterized protein	Ixodes scapularis (Black-legged tick) (Deer tick)	IscW_ISCW023398				Complete proteome; Reference proteome	342					XP_002415179.1;			8041989;	isc:IscW_ISCW023398;
by predictors	XLOC_021306	XLOC_021306		ISCW013705	DS949499:2804-94658	IG	IL	OK	7.6338	0.397199	-4.26447	3.49942	0.000466274	0.00610467	yes	repressed in IL	ISCW013705	B7QJ43	B7QJ43	Dehydrogenase, putative (EC 1.3.1.33) (Fragment)	Ixodes scapularis (Black-legged tick) (Deer tick)	IscW_ISCW013705	nucleotide binding; protochlorophyllide reductase activity		IPR002198; IPR002347; IPR016040;	Complete proteome; Oxidoreductase; Reference proteome	329					XP_002415200.1;			8042020;	isc:IscW_ISCW013705;				IPR002198;IPR002347;IPR016040;	1.3.1.33	Non-terminal residue (1)
by predictors and by protein name	XLOC_021339	XLOC_021339		ISCW014966	DS950642:64807-71116	IG	IL	OK	31.3584	0.736498	-5.41202	4.39165	1.12e-05	0.000408279	yes	repressed in IL	ISCW014966	B7QJ72	B7QJ72	Secreted histamine binding protein, putative (Fragment)	Ixodes scapularis (Black-legged tick) (Deer tick)	IscW_ISCW014966	binding		IPR012674; IPR011038;	Complete proteome; Reference proteome	236					XP_002415229.1;			8042055;	isc:IscW_ISCW014966;				IPR012674;IPR011038;		Non-terminal residue (1)
by protein name	XLOC_021340	XLOC_021340		ISCW014967	DS950642:96445-105297	IG	IL	OK	37.6653	1.46421	-4.68504	4.674	2.95387e-06	0.000139992	yes	repressed in IL	ISCW014967	B7QJ73	B7QJ73	Secreted histamine binding protein, putative (Fragment)	Ixodes scapularis (Black-legged tick) (Deer tick)	IscW_ISCW014967	binding		IPR012674; IPR011038;	Complete proteome; Reference proteome	237					XP_002415230.1;			8042054;	isc:IscW_ISCW014967;				IPR012674;IPR011038;		Non-terminal residue (2)
by predictors	XLOC_021344	XLOC_021344		ISCW014907	DS950787:10593-11435	IG	IL	OK	14.9531	0.549698	-4.76566	3.00322	0.00267143	0.0214107	yes	repressed in IL	ISCW014907	B7QJ76	B7QJ76	Cyclophilin type peptidyl-prolyl cis-trans isomerase, putative (EC 5.2.1.8) (Fragment)	Ixodes scapularis (Black-legged tick) (Deer tick)	IscW_ISCW014907	peptidyl-prolyl cis-trans isomerase activity; protein folding	PPIase cyclophilin-type domain (1)	IPR002130; IPR024936;	Complete proteome; Isomerase; Reference proteome; Rotamase	181		Cyclophilin-type PPIase family			XP_002415233.1;			8042060;	isc:IscW_ISCW014907;				IPR002130;IPR024936;	5.2.1.8	Non-terminal residue (2)		FUNCTION: PPIases accelerate the folding of proteins. It catalyzes the cis-trans isomerization of proline imidic peptide bonds in oligopeptides (By similarity).
by predictors	XLOC_021437	XLOC_021437		ISCW013747	DS952303:13361-23045	IG	IL	OK	7.79282	0.732105	-3.41202	2.81008	0.00495292	0.0329878	yes	repressed in IL	ISCW013747	B7QJG1	B7QJG1	Huntingtons disease protein huntingtin, putative	Ixodes scapularis (Black-legged tick) (Deer tick)	IscW_ISCW013747	binding; cytoplasm; nucleus		IPR011989; IPR000091;	Complete proteome; Reference proteome	236					XP_002415318.1;			8042155;	isc:IscW_ISCW013747;				IPR011989;IPR000091;
by predictors	XLOC_021548	XLOC_021548	hypotetical protein	ISCW013759	DS953582:7808-33082	IG	IL	OK	76.4942	12.0134	-2.6707	2.73115	0.00631145	0.0389801	yes	repressed in IL	ISCW013759	B7QJQ7	B7QJQ7	Putative uncharacterized protein	Ixodes scapularis (Black-legged tick) (Deer tick)	IscW_ISCW013759				Complete proteome; Reference proteome	219					XP_002415414.1;			8042278;	isc:IscW_ISCW013759;
by predictors and By GO annotations	XLOC_021636	XLOC_021636		ISCW023524	DS955324:52408-53415	IG	IL	OK	98.9185	8.3637	-3.56403	2.9344	0.00334189	0.0250183	yes	repressed in IL	ISCW023524	B7QJY4	B7QJY4	Putative uncharacterized protein	Ixodes scapularis (Black-legged tick) (Deer tick)	IscW_ISCW023524	extracellular region; hormone activity		IPR016179;	Complete proteome; Reference proteome	77					XP_002415491.1;			8042378;	isc:IscW_ISCW023524;				IPR016179;
by predictors	XLOC_021647	XLOC_021647	hypotetical protein	ISCW023473	DS955679:262351-270169	IG	IL	OK	85.2069	8.00485	-3.41202	2.81008	0.00495292	0.0329878	yes	repressed in IL	ISCW023473	B7QJZ3	B7QJZ3	Putative uncharacterized protein	Ixodes scapularis (Black-legged tick) (Deer tick)	IscW_ISCW023473				Complete proteome; Reference proteome	78					XP_002415500.1;			8042392;	isc:IscW_ISCW023473;
by predictors	XLOC_021683	XLOC_021683	secreted salivary gland peptide, putative	ISCW023495	DS956364:195-13342	IG	IL	OK	214.601	2.34127	-6.51822	5.91452	3.33e-09	5.78e-07	yes	repressed in IL	ISCW023495	Q4PMJ5	Q4PMJ5	Putative secreted salivary protein	Ixodes scapularis (Black-legged tick) (Deer tick)						120
by predictors and by protein name	XLOC_021718	XLOC_021718	secreted protein, putative	ISCW014218	DS957045:9832-18684	IG	IL	OK	11.2871	1.46822	-2.94254	2.90341	0.00369126	0.0268283	yes	repressed in IL	ISCW014218	B7QK53	B7QK53	Secreted protein, putative (Fragment)	Ixodes scapularis (Black-legged tick) (Deer tick)	IscW_ISCW014218				Complete proteome; Reference proteome	190					XP_002415560.1;			8042459;	isc:IscW_ISCW014218;						Non-terminal residue (1)
by predictors	XLOC_021778	XLOC_021778		ISCW014021	DS958380:103-9636	IG	IL	OK	53.9729	2.46675	-4.45155	4.1316	3.6e-05	0.000932654	yes	repressed in IL	ISCW014021	B7QKA6	B7QKA6	Secretin receptor, putative	Ixodes scapularis (Black-legged tick) (Deer tick)	IscW_ISCW014021	glucagon receptor activity; integral to membrane		IPR017981; IPR003291; IPR000832;	Complete proteome; Membrane; Receptor; Reference proteome; Transmembrane; Transmembrane helix	143					XP_002415613.1;			8042530;	isc:IscW_ISCW014021;				IPR017981;IPR003291;IPR000832;
by predictors	XLOC_021858	XLOC_021858		ISCW023135	DS959833:101326-102283	IG	IL	OK	49.858	4.91611	-3.34224	3.4374	0.000587322	0.00726645	yes	repressed in IL	ISCW023135	B7QKH8	B7QKH8	Galactosyltransferase, putative (EC 2.4.1.62)	Ixodes scapularis (Black-legged tick) (Deer tick)	IscW_ISCW023135	Golgi apparatus; ganglioside galactosyltransferase activity; integral to membrane; protein glycosylation		IPR002659;	Complete proteome; Glycosyltransferase; Golgi apparatus; Membrane; Reference proteome; Transferase; Transmembrane; Transmembrane helix	318					XP_002415683.1;			8042610;	isc:IscW_ISCW023135;				IPR002659;	2.4.1.62
by predictors	XLOC_022108	XLOC_022108	conserved hypothetical protein	ISCW014362	DS963660:2305-6999	IG	IL	OK	11.9832	1.74689	-2.77815	2.74633	0.00602667	0.0376296	yes	repressed in IL	ISCW014362	B7QL42	B7QL42	Putative uncharacterized protein (Fragment)	Ixodes scapularis (Black-legged tick) (Deer tick)	IscW_ISCW014362				Complete proteome; Reference proteome	244					XP_002415897.1;			8042897;	isc:IscW_ISCW014362;						Non-terminal residue (1)
by predictors	XLOC_022145	XLOC_022145		ISCW014150	DS963775:22396-38941	IG	IL	OK	22.7426	3.33104	-2.77135	2.86221	0.00420693	0.0292597	yes	repressed in IL	ISCW014150	B7QL73	B7QL73	Tetraspanin, putative	Ixodes scapularis (Black-legged tick) (Deer tick)	IscW_ISCW014150	integral to membrane		IPR018499; IPR000301;	Complete proteome; Membrane; Reference proteome; Transmembrane; Transmembrane helix	271					XP_002415928.1;			8042929;	isc:IscW_ISCW014150;				IPR018499;IPR000301;
by predictors	XLOC_022226	XLOC_022226		ISCW014035	DS964919:80042-99380	IG	IL	OK	30.2551	0.887205	-5.09176	4.8842	1.04e-06	6.08e-05	yes	repressed in IL	ISCW014035	B7QLD9	B7QLD9	Synaptic vesicle protein, putative (Fragment)	Ixodes scapularis (Black-legged tick) (Deer tick)	IscW_ISCW014035	integral to membrane; transmembrane transporter activity		IPR011701; IPR016196; IPR005828;	Complete proteome; Membrane; Reference proteome; Transmembrane	425					XP_002415994.1;			8043017;	isc:IscW_ISCW014035;				IPR011701;IPR016196;IPR005828;		Non-terminal residue (1)
by predictors	XLOC_022508	XLOC_022508		ISCW023204	DS968935:52135-122148	IG	IL	OK	9.01709	0.607716	-3.89119	3.96186	7.44e-05	0.00164339	yes	repressed in IL	ISCW023204	B7QM38	B7QM38	Putative uncharacterized protein	Ixodes scapularis (Black-legged tick) (Deer tick)	IscW_ISCW023204	zinc ion binding		IPR019786; IPR011011; IPR001965; IPR019787; IPR001841; IPR013083;	Complete proteome; Metal-binding; Reference proteome; Zinc; Zinc-finger	1179					XP_002416243.1;			8043308;	isc:IscW_ISCW023204;				IPR019786;IPR011011;IPR001965;IPR019787;IPR001841;IPR013083;
by predictors	XLOC_022535	XLOC_022535		ISCW013894	DS969311:6834-15504	IG	IL	OK	15.8653	0.889349	-4.15698	4.03029	5.57e-05	0.00130927	yes	repressed in IL	ISCW013894	B7QM62	B7QM62	Sugar transporter, putative (EC 1.3.1.74) (Fragment)	Ixodes scapularis (Black-legged tick) (Deer tick)	IscW_ISCW013894	2-alkenal reductase [NAD(P)] activity; carbohydrate transport; integral to membrane; substrate-specific transmembrane transporter activity		IPR020846; IPR016196; IPR005828; IPR003663; IPR005829;	Complete proteome; Membrane; Oxidoreductase; Reference proteome; Sugar transport; Transmembrane; Transmembrane helix; Transport	479		Major facilitator superfamily, Sugar transporter (TC 2.A.1.1) family			XP_002416267.1;			8043339;	isc:IscW_ISCW013894;				IPR020846;IPR016196;IPR005828;IPR003663;IPR005829;	1.3.1.74	Non-terminal residue (1)
by predictors	XLOC_022567	XLOC_022567		ISCW023632	DS969935:127888-128785	IG	IL	OK	6.47879	0.53443	-3.59965	2.96362	0.00304042	0.023383	yes	repressed in IL	ISCW023632	B7QM88	B7QM88	Lactosylceramide 4-alpha-galactosyltransferase, putative (EC 2.4.1.228) (Fragment)	Ixodes scapularis (Black-legged tick) (Deer tick)	IscW_ISCW023632	Golgi stack; lactosylceramide 4-alpha-galactosyltransferase activity		IPR007652; IPR007577;	Complete proteome; Glycosyltransferase; Reference proteome; Transferase	299					XP_002416293.1;			8043376;	isc:IscW_ISCW023632;				IPR007652;IPR007577;	2.4.1.228	Non-terminal residue (1)
by predictors	XLOC_022571	XLOC_022571		ISCW023638	DS969935:380842-407171	IG	IL	OK	27.7569	0.584892	-5.56853	5.49722	3.86e-08	4.43e-06	yes	repressed in IL	ISCW023638	B7QM92	B7QM92	Putative uncharacterized protein	Ixodes scapularis (Black-legged tick) (Deer tick)	IscW_ISCW023638	metalloendopeptidase activity; proteolysis		IPR024079; IPR001590;	Complete proteome; Reference proteome	488					XP_002416297.1;			8043373;	isc:IscW_ISCW023638;				IPR024079;IPR001590;
by predictors	XLOC_022577	XLOC_022577		ISCW014762	DS970114:81172-82192	IG	IL	OK	10.0559	0.906924	-3.47092	3.52433	0.000424552	0.00567415	yes	repressed in IL	ISCW014762	B7QMA1	B7QMA1	Solute carrier, putative	Ixodes scapularis (Black-legged tick) (Deer tick)	IscW_ISCW014762	integral to membrane		IPR000620; IPR004853;	Complete proteome; Membrane; Reference proteome; Transmembrane; Transmembrane helix	339					XP_002416306.1;			8043391;	isc:IscW_ISCW014762;				IPR000620;IPR004853;
by protein name	XLOC_022583	XLOC_022583	secreted protein, putative	ISCW014764	DS970114:89142-96061	IG	IL	OK	208.114	19.0968	-3.44597	3.52729	0.00041984	0.00563175	yes	repressed in IL	ISCW014764	B7QMA3	B7QMA3	Secreted protein, putative (Fragment)	Ixodes scapularis (Black-legged tick) (Deer tick)	IscW_ISCW014764				Complete proteome; Reference proteome	113					XP_002416308.1;			8043387;	isc:IscW_ISCW014764;						Non-terminal residue (1)
by predictors	XLOC_022637	XLOC_022637		ISCW023458	DS971214:14378-48607	IG	IL	OK	6.85507	0.828008	-3.04945	3.00119	0.00268931	0.0215156	yes	repressed in IL	ISCW023458	B7QME9	B7QME9	Amino acid permease, putative	Ixodes scapularis (Black-legged tick) (Deer tick)	IscW_ISCW023458	amino acid transmembrane transporter activity; integral to membrane		IPR004841; IPR002293; IPR015606;	Complete proteome; Membrane; Reference proteome; Transmembrane	513					XP_002416354.1;			8043453;	isc:IscW_ISCW023458;				IPR004841;IPR002293;IPR015606;
by predictors	XLOC_022641	XLOC_022641		ISCW023462	DS971214:124251-139521	IG	IL	OK	12.7781	1.40922	-3.1807	2.99146	0.00277649	0.0219579	yes	repressed in IL	ISCW023462	B7QMF3	B7QMF3	Transmembrane protein, putative	Ixodes scapularis (Black-legged tick) (Deer tick)	IscW_ISCW023462	integral to membrane		IPR015664; IPR004031;	Complete proteome; Membrane; Reference proteome; Transmembrane	199					XP_002416358.1;			8043451;	isc:IscW_ISCW023462;				IPR015664;IPR004031;
by predictors	XLOC_022711	XLOC_022711	sucrose transport protein, putative	ISCW015211	DS972042:4535-12874	IG	IL	OK	15.2316	0.825549	-4.20557	4.07804	4.54e-05	0.00112505	yes	repressed in IL	ISCW015211	B7QML3	B7QML3	Sucrose transport protein, putative (Fragment)	Ixodes scapularis (Black-legged tick) (Deer tick)	IscW_ISCW015211			IPR016196;	Complete proteome; Reference proteome	440					XP_002399828.1;			8043525;	isc:IscW_ISCW015211;				IPR016196;		Non-terminal residue (1)
by protein name	XLOC_022938	XLOC_022938		ISCW015537	DS976702:38759-44296	IG	IL	OK	253.924	32.0639	-2.98537	2.93581	0.00332677	0.0250183	yes	repressed in IL	ISCW015537	B7QN63	B7QN63	Secreted beta amyloid protein, putative (Fragment)	Ixodes scapularis (Black-legged tick) (Deer tick)	IscW_ISCW015537	heparin binding; integral to membrane; transition metal ion binding		IPR011178; IPR024329; IPR019744; IPR015849;	Complete proteome; Reference proteome	255					XP_002400743.1;			8043772;	isc:IscW_ISCW015537;				IPR011178;IPR024329;IPR019744;IPR015849;		Non-terminal residue (2)
by predictors	XLOC_022958	XLOC_022958		ISCW023852	DS976794:172468-186688	IG	IL	OK	192.288	10.3713	-4.2126	4.05375	5.04e-05	0.00121955	yes	repressed in IL	ISCW023852	B7QN84	B7QN84	Solute carrier organic anion transporter, putative (Fragment)	Ixodes scapularis (Black-legged tick) (Deer tick)	IscW_ISCW023852	membrane; transporter activity		IPR016196; IPR004156;	Complete proteome; Reference proteome	590					XP_002400770.1;			8043792;	isc:IscW_ISCW023852;				IPR016196;IPR004156;		Non-terminal residue (2)
by predictors	XLOC_022967	XLOC_022967		ISCW015359	DS977046:61758-67142	IG	IL	OK	11.8449	0.274385	-5.43192	3.41519	0.000637372	0.007711	yes	repressed in IL	ISCW015359	B7QN94	B7QN94	Sodium-bile acid cotransporter, putative	Ixodes scapularis (Black-legged tick) (Deer tick)	IscW_ISCW015359	bile acid:sodium symporter activity; membrane		IPR002657;	Complete proteome; Reference proteome	292					XP_002400798.1;			8043801;	isc:IscW_ISCW015359;				IPR002657;
by predictors	XLOC_022990	XLOC_022990	hypothetical protein	ISCW023985	DS977479:222846-228376	IG	IL	OK	43.7361	5.07562	-3.10717	3.15023	0.00163143	0.0148617	yes	repressed in IL	ISCW023985	B7QNB2	B7QNB2	Putative uncharacterized protein	Ixodes scapularis (Black-legged tick) (Deer tick)	IscW_ISCW023985				Complete proteome; Reference proteome	153					XP_002416417.1;			8043828;	isc:IscW_ISCW023985;
by predictors	XLOC_023076	XLOC_023076		ISCW023860	DS979224:542114-570575	IG	IL	OK	4.72	0.694057	-2.76566	2.827	0.00469863	0.0315726	yes	repressed in IL	ISCW023860	B7QNI6	B7QNI6	Organic cation/carnitine transporter, putative	Ixodes scapularis (Black-legged tick) (Deer tick)	IscW_ISCW023860	integral to membrane; transmembrane transporter activity		IPR016196; IPR005828;	Complete proteome; Membrane; Reference proteome; Transmembrane	331					XP_002416491.1;			8043922;	isc:IscW_ISCW023860;				IPR016196;IPR005828;
by predictors	XLOC_023124	XLOC_023124	conserved hypothetical protein	ISCW023959	DS979495:56363-59336	IG	IL	OK	36.8356	6.26818	-2.55498	2.65146	0.00801441	0.0465876	yes	repressed in IL	ISCW023959	B7QNM2	B7QNM2	Putative uncharacterized protein	Ixodes scapularis (Black-legged tick) (Deer tick)	IscW_ISCW023959				Complete proteome; Reference proteome	225					XP_002416527.1;			8043976;	isc:IscW_ISCW023959;
[truncated: 4 more columns]

## Sheet: secreted top 1000 in IL and ISG
Secreted protein predicted by	test_id	gene_id	Biotype	gene	locus	sample_1	sample_2	status	value_1	value_2	log2(fold_change)	test_stat	p_value	q_value	significant	functional meaning	SI(A2=A3;"IL and IG top 1000";"NO")	gene control	Entry	Entry	Protein names	Organism	Gene names	Gene ontology (GO)	Domains	InterPro	Keywords	Length	Pathway	Protein families	PubMed ID	Subcellular location	Cross-reference (REFSEQ)	Cross-reference (DBSNP)	Cross-reference (ENSEMBL)	Cross-reference (GENEID)	Cross-reference (KEGG)	Cross-reference (UCSC)	Cross-reference (REACTOME)	Cross-reference (GO)	Cross-reference (INTERPRO)	EC number	Features	General annotation (CATALYTIC_ACTIVITY)	General annotation (FUNCTION)	General annotation (INDUCTION)	General annotation (DISEASE)	General annotation (PATHWAY)	General annotation (PHARMACEUTICAL)
by predictors	XLOC_000112	XLOC_000112	Conserved hypothetical protein	ISCW000131	DS612897:152669-153041	IG	IL	OK	164.299	422.79	1.36362	-1.46196	0.143753	0.277232	no		IL and IG top 1000	ISCW000131	B7P0U6	B7P0U6	Putative uncharacterized protein	Ixodes scapularis (Black-legged tick) (Deer tick)	IscW_ISCW000131				Complete proteome; Reference proteome	58					XP_002399372.1;			8023187;	isc:IscW_ISCW000131;
by predictors	XLOC_000259	XLOC_000259	Cysteine and histidine-rich protein 1B, putative	ISCW016475	DS614862:94371-103445	IG	IL	OK	250.81	271.719	0.115522	-0.108194	0.913842	0.94755	no		IL and IG top 1000	ISCW016475	B7P156	B7P156	Cysteine and histidine-rich protein 1B, putative (Fragment)	Ixodes scapularis (Black-legged tick) (Deer tick)	IscW_ISCW016475			IPR008974; IPR013083;	Complete proteome; Reference proteome	289					XP_002400441.1;			8023335;	isc:IscW_ISCW016475;				IPR008974;IPR013083;		Non-terminal residue (1)
by predictors	XLOC_000324	XLOC_000324	NADH dehydrogenase [Source:Ixodes ManualAnnotation;Acc:ISCW000951]	ISCW000951	DS615864:17250-19492	IG	IL	OK	4525.23	7773.12	0.780502	-0.722601	0.469925	0.620056	no		IL and IG top 1000	ISCW000951	B7P1B1	B7P1B1	NADH dehydrogenase (EC 1.6.5.3)	Ixodes scapularis (Black-legged tick) (Deer tick)	IscW_ISCW000951	NADH dehydrogenase (ubiquinone) activity		IPR010530;	Complete proteome; Oxidoreductase; Reference proteome	73					XP_002400821.1;			8023413;	isc:IscW_ISCW000951;				IPR010530;	1.6.5.3
by predictors, by protein name, and by GO annotations	XLOC_000350	XLOC_000350	Secreted salivary gland peptide, putative	ISCW015909	DS616194:17430-21598	IG	IL	OK	252.42	170.74	-0.564027	0.544091	0.586379	0.723059	no		IL and IG top 1000	ISCW015909	B7P1D1	B7P1D1	Secreted salivary gland peptide, putative (EC 3.1.1.4)	Ixodes scapularis (Black-legged tick) (Deer tick)	IscW_ISCW015909	calcium ion binding; extracellular region; lipid catabolic process; phospholipase A2 activity; phospholipid metabolic process		IPR016090; IPR013090; IPR010711;	Complete proteome; Hydrolase; Reference proteome	196					XP_002433339.1;			8053294;	isc:IscW_ISCW015909;				IPR016090;IPR013090;IPR010711;	3.1.1.4
by predictors	XLOC_000533	XLOC_000533	Membrane protein, putative	ISCW000018	DS618129:160820-165836	IG	IL	OK	207.932	262.326	0.33525	-0.32358	0.746256	0.839095	no		IL and IG top 1000	ISCW000018	B7P1V3	B7P1V3	Membrane protein, putative	Ixodes scapularis (Black-legged tick) (Deer tick)	IscW_ISCW000018	membrane		IPR002809; IPR008559;	Complete proteome; Reference proteome	183					XP_002433511.1;			8051683;	isc:IscW_ISCW000018;				IPR002809;IPR008559;
by predictors	XLOC_000545	XLOC_000545	Hypothetical protein	ISCW000027	DS618129:259779-262111	IG	IL	OK	326.336	2941.57	3.17215	-3.16905	0.0015294	0.0143553	yes	overexpressed in IL	IL and IG top 1000	ISCW000027	B7P1V9	B7P1V9	Putative uncharacterized protein	Ixodes scapularis (Black-legged tick) (Deer tick)	IscW_ISCW000027				Complete proteome; Reference proteome	74					XP_002433517.1;			8051689;	isc:IscW_ISCW000027;
by predictors	XLOC_000649	XLOC_000649	Hypothetical protein	ISCW000501	DS620358:2377-12418	IG	IL	OK	104.616	136.083	0.379389	-0.385697	0.699721	0.806867	no		IL and IG top 1000	ISCW000501	B7P255	B7P255	Putative uncharacterized protein	Ixodes scapularis (Black-legged tick) (Deer tick)	IscW_ISCW000501	membrane		IPR002000;	Complete proteome; Reference proteome	136					XP_002401516.1;			8023498;	isc:IscW_ISCW000501;				IPR002000;
by predictors	XLOC_000751	XLOC_000751	SCF ubiquitin ligase complex, putative	ISCW001784	DS622131:173-10734	IG	IL	OK	274.789	130.336	-1.07609	1.06406	0.287303	0.441581	no		IL and IG top 1000	ISCW001784	B7P2E0	B7P2E0	SCF ubiquitin ligase complex, putative	Ixodes scapularis (Black-legged tick) (Deer tick)	IscW_ISCW001784	ligase activity; ubiquitin-dependent protein catabolic process		IPR011333; IPR001232; IPR016073;	Complete proteome; Ligase; Reference proteome	155					XP_002402202.1;			8023609;	isc:IscW_ISCW001784;				IPR011333;IPR001232;IPR016073;
by predictors by protein name	XLOC_000907	XLOC_000907	Secreted salivary gland peptide, putative	ISCW001021	DS624538:280214-290261	IG	IL	OK	203.772	477.517	1.22859	-1.19544	0.231916	0.378463	no		IL and IG top 1000	ISCW001021	B7P2T1	B7P2T1	Secreted salivary gland peptide, putative	Ixodes scapularis (Black-legged tick) (Deer tick)	IscW_ISCW001021				Complete proteome; Reference proteome	151					XP_002402977.1;			8023768;	isc:IscW_ISCW001021;
by predictors	XLOC_001048	XLOC_001048	Hypothetical protein	ISCW000408	DS626740:171706-173181	IG	IL	OK	182.468	128.308	-0.508036	0.495067	0.620553	0.748056	no		IL and IG top 1000	ISCW000408	B7P355	B7P355	Putative uncharacterized protein	Ixodes scapularis (Black-legged tick) (Deer tick)	IscW_ISCW000408				Complete proteome; Reference proteome	136					XP_002403604.1;			8023919;	isc:IscW_ISCW000408;
by predictors	XLOC_001087	XLOC_001087	Hypothetical protein	ISCW000693	DS626929:48305-48824	IG	IL	OK	148.82	142.705	-0.0605288	0.060158	0.95203	0.971426	no		IL and IG top 1000	ISCW000693	B7P390	B7P390	Putative uncharacterized protein	Ixodes scapularis (Black-legged tick) (Deer tick)	IscW_ISCW000693				Complete proteome; Reference proteome	172					XP_002403706.1;			8023957;	isc:IscW_ISCW000693;
by predictors	XLOC_001110	XLOC_001110		ISCW001455	DS627269:3785-4643	IG	IL	OK	236.76	225.118	-0.0727447	0.0734079	0.941482	0.964869	no		IL and IG top 1000	ISCW001455	B7P3A9	B7P3A9	Coatomer delta subunit, putative	Ixodes scapularis (Black-legged tick) (Deer tick)	IscW_ISCW001455	clathrin adaptor complex; intracellular protein transport; vesicle-mediated transport	MHD (mu homology) domain (1)	IPR008968;	Complete proteome; Reference proteome	111					XP_002403802.1;			8023984;	isc:IscW_ISCW001455;				IPR008968;
by predictors	XLOC_001345	XLOC_001345	Hypothetical protein	ISCW000755	DS630914:130447-130717	IG	IL	OK	1000.08	1848.2	0.886006	-0.905665	0.365113	0.521091	no		IL and IG top 1000	ISCW000755	B7P3W9	B7P3W9	Putative uncharacterized protein	Ixodes scapularis (Black-legged tick) (Deer tick)	IscW_ISCW000755				Complete proteome; Reference proteome	58					XP_002404707.1;			8024224;	isc:IscW_ISCW000755;
by predictors	XLOC_001486	XLOC_001486		ISCW024010	DS634263:51-396	IG	IL	OK	368.8	471.41	0.354147	-0.348888	0.727174	0.825656	no		IL and IG top 1000	ISCW024010	B7P488	B7P488	Defender against cell death	Ixodes scapularis (Black-legged tick) (Deer tick)	IscW_ISCW024010	integral to membrane		IPR003038;	Complete proteome; Reference proteome	114					XP_002405607.1;			8024391;	isc:IscW_ISCW024010;				IPR003038;
by predictors	XLOC_001706	XLOC_001706		ISCW016161	DS636921:691308-695389	IG	IL	OK	441.687	137.976	-1.67861	1.49742	0.134283	0.2623	no		IL and IG top 1000	ISCW016161	B7P4U1	B7P4U1	Protein disulfide isomerase, putative (EC 2.4.1.119)	Ixodes scapularis (Black-legged tick) (Deer tick)	IscW_ISCW016161	cell redox homeostasis; dolichyl-diphosphooligosaccharide-protein glycotransferase activity; electron carrier activity; endoplasmic reticulum; glycerol ether metabolic process; isomerase activity; protein disulfide oxidoreductase activity	Thioredoxin domains (2)	IPR005788; IPR005792; IPR005746; IPR012336; IPR017937; IPR013766;	Complete proteome; Disulfide bond; Glycosyltransferase; Isomerase; Redox-active center; Reference proteome; Repeat; Transferase	486		Protein disulfide isomerase family			XP_002406442.1;			8024633;	isc:IscW_ISCW016161;				IPR005788;IPR005792;IPR005746;IPR012336;IPR017937;IPR013766;	2.4.1.119
by predictors	XLOC_002439	XLOC_002439	Hypothetical protein	ISCW001000	DS647014:131493-137929	IG	IL	OK	268.79	1627.69	2.59828	-2.50424	0.0122715	0.0628009	no		IL and IG top 1000	ISCW001000	B7P6N8	B7P6N8	Putative uncharacterized protein	Ixodes scapularis (Black-legged tick) (Deer tick)	IscW_ISCW001000				Complete proteome; Reference proteome	64					XP_002409046.1;			8025417;	isc:IscW_ISCW001000;
By protein name	XLOC_002474	XLOC_002474		ISCW000237	DS647593:39410-59618	IG	IL	OK	789.58	290.527	-1.44241	1.27489	0.202347	0.34239	no		IL and IG top 1000	ISCW000237	B7P6R8	B7P6R8	Secreted inorganic pyrophosphatase, putative (EC 3.6.1.1) (Fragment)	Ixodes scapularis (Black-legged tick) (Deer tick)	IscW_ISCW000237	cytoplasm; inorganic diphosphatase activity; magnesium ion binding; phosphate-containing compound metabolic process		IPR008162;	Complete proteome; Hydrolase; Reference proteome	343					XP_002409166.1;			8025457;	isc:IscW_ISCW000237;				IPR008162;	3.6.1.1	Non-terminal residue (1)
by predictors	XLOC_002613	XLOC_002613		ISCW016559	DS649163:273426-277266	IG	IL	OK	277.31	540.543	0.962911	-0.953354	0.340411	0.495455	no		IL and IG top 1000	ISCW016559	Q4PM34	Q4PM34	Cytochrome C oxidase subunit VIc (EC 1.9.3.1) (Cytochrome c oxidase subunit VIc)	Ixodes scapularis (Black-legged tick) (Deer tick)	IscW_ISCW016559	cytochrome-c oxidase activity		IPR004204;	Complete proteome; Oxidoreductase; Reference proteome	76					XP_002409523.1;			8025589;	isc:IscW_ISCW016559;				IPR004204;	1.9.3.1
by predictors	XLOC_002893	XLOC_002893	Hypothetical protein	ISCW002303	DS653206:55425-56243	IG	IL	OK	204.046	5025.97	4.62244	-4.66166	3.14e-06	0.000145648	yes	overexpressed in IL	IL and IG top 1000	ISCW002303	B7P7T7	B7P7T7	Putative uncharacterized protein	Ixodes scapularis (Black-legged tick) (Deer tick)	IscW_ISCW002303				Complete proteome; Reference proteome	68					XP_002399571.1;			8025865;	isc:IscW_ISCW002303;
by predictors	XLOC_002901	XLOC_002901	Hypothetical protein	ISCW002125	DS653379:184910-185192	IG	IL	OK	469.679	945.743	1.00977	-0.99773	0.31841	0.47513	no		IL and IG top 1000	ISCW002125	B7P7U6	B7P7U6	Putative uncharacterized protein	Ixodes scapularis (Black-legged tick) (Deer tick)	IscW_ISCW002125				Complete proteome; Reference proteome	93					XP_002399717.1;			8025871;	isc:IscW_ISCW002125;
by predictors	XLOC_003341	XLOC_003341		ISCW016779	DS660824:317323-323861	IG	IL	OK	436.724	289.381	-0.593754	0.552113	0.580871	0.718352	no		IL and IG top 1000	ISCW016779	Q4PLZ7	Q4PLZ7	Probable microsomal signal peptidase 22 kDa subunit (Signal peptidase, putative)	Ixodes scapularis (Black-legged tick) (Deer tick)	IscW_ISCW016779	integral to membrane; peptidase activity; signal peptidase complex; signal peptide processing		IPR007653;	Complete proteome; Reference proteome	179					XP_002403300.1;			8026333;	isc:IscW_ISCW016779;				IPR007653;
by predictors	XLOC_003474	XLOC_003474		ISCW002070	DS662048:3157-7128	IG	IL	OK	134.597	764.113	2.50513	-2.65116	0.00802163	0.0466059	yes	overexpressed in IL	IL and IG top 1000	ISCW002070	B7P9A1	B7P9A1	DNA-bridging protein BAF, putative	Ixodes scapularis (Black-legged tick) (Deer tick)	IscW_ISCW002070	DNA binding		IPR004122;	Complete proteome; Reference proteome	54					XP_002403796.1;			8026480;	isc:IscW_ISCW002070;				IPR004122;
by predictors	XLOC_003522	XLOC_003522	Hypothetical protein	ISCW002539	DS662892:134834-134999	IG	IL	OK	8719.99	7657.39	-0.187475	0.180873	0.856467	0.913921	no		IL and IG top 1000	ISCW002539	B7P9E5	B7P9E5	Putative uncharacterized protein	Ixodes scapularis (Black-legged tick) (Deer tick)	IscW_ISCW002539				Complete proteome; Reference proteome	54					XP_002404062.1;			8026525;	isc:IscW_ISCW002539;
by predictors	XLOC_004273	XLOC_004273	Hypothetical protein	ISCW003368	DS675057:45457-46856	IG	IL	OK	129.409	476.901	1.88175	-1.86573	0.0620795	0.151326	no		IL and IG top 1000	ISCW003368	B7PB97	B7PB97	Putative uncharacterized protein	Ixodes scapularis (Black-legged tick) (Deer tick)	IscW_ISCW003368				Complete proteome; Reference proteome	64					XP_002407828.1;			8027324;	isc:IscW_ISCW003368;
by predictors	XLOC_004502	XLOC_004502	Growth hormone inducible transmembrane protein, putative	ISCW002171	DS679375:12664-13649	IG	IL	OK	204.299	400.881	0.972495	-1.00482	0.314985	0.471598	no		IL and IG top 1000	ISCW002171	B7PBU3	B7PBU3	Growth hormone inducible transmembrane protein, putative	Ixodes scapularis (Black-legged tick) (Deer tick)	IscW_ISCW002171	integral to membrane		IPR006214;	Complete proteome; Membrane; Reference proteome; Transmembrane	83					XP_002408877.1;			8027567;	isc:IscW_ISCW002171;				IPR006214;
by predictors	XLOC_005114	XLOC_005114	Hypothetical protein	ISCW003432	DS689134:1733-5047	IG	IL	OK	270.793	228.959	-0.242099	0.255369	0.798438	0.876547	no		IL and IG top 1000	ISCW003432	B7PDB6	B7PDB6	Putative uncharacterized protein	Ixodes scapularis (Black-legged tick) (Deer tick)	IscW_ISCW003432				Complete proteome; Reference proteome	51					XP_002410716.1;			8028230;	isc:IscW_ISCW003432;
by predictors	XLOC_005606	XLOC_005606	Hypothetical protein	ISCW004395	DS695836:995-1169	IG	IL	OK	1234.89	6718.66	2.44379	-2.43491	0.0148956	0.0665515	no		IL and IG top 1000	ISCW004395	B7PEK8	B7PEK8	Putative uncharacterized protein	Ixodes scapularis (Black-legged tick) (Deer tick)	IscW_ISCW004395				Complete proteome; Reference proteome	57					XP_002433630.1;			8051628;	isc:IscW_ISCW004395;
by predictors	XLOC_005607	XLOC_005607	Hypothetical protein	ISCW004396	DS695836:1652-1897	IG	IL	OK	1277.66	1694.08	0.406994	-0.409283	0.682332	0.795885	no		IL and IG top 1000	ISCW004396	B7PEK9	B7PEK9	Putative uncharacterized protein	Ixodes scapularis (Black-legged tick) (Deer tick)	IscW_ISCW004396				Complete proteome; Reference proteome	64					XP_002433631.1;			8051627;	isc:IscW_ISCW004396;
By protein name	XLOC_006172	XLOC_006172	Secreted protein	ISCW024295	DS705155:763-961	IG	IL	OK	11320.3	277450	4.61524	-3.67612	0.000236811	0.00373894	yes	overexpressed in IL	IL and IG top 1000	ISCW024295	Q4PMZ6	Q4PMZ6	Putative secreted protein (Secreted protein)	Ixodes scapularis (Black-legged tick) (Deer tick)	IscW_ISCW024295				Complete proteome; Reference proteome	65					XP_002434127.1;			8052803;	isc:IscW_ISCW024295;
by predictors	XLOC_006678	XLOC_006678	Hypothetical protein	ISCW004106	DS711851:54865-55081	IG	IL	OK	361.663	283.552	-0.351033	0.369122	0.712037	0.812977	no		IL and IG top 1000	ISCW004106	B7PHB1	B7PHB1	Putative uncharacterized protein	Ixodes scapularis (Black-legged tick) (Deer tick)	IscW_ISCW004106				Complete proteome; Reference proteome	71					XP_002402432.1;			8028945;	isc:IscW_ISCW004106;
by predictors	XLOC_006748	XLOC_006748	Transmembrane protein, putative	ISCW018296	DS712856:353498-353810	IG	IL	OK	115.302	310.585	1.42958	-1.46407	0.143176	0.276383	no		IL and IG top 1000	ISCW018296	B7PHH1	B7PHH1	Transmembrane protein, putative	Ixodes scapularis (Black-legged tick) (Deer tick)	IscW_ISCW018296	integral to membrane		IPR018937;	Complete proteome; Membrane; Reference proteome; Transmembrane	103					XP_002402797.1;			8029025;	isc:IscW_ISCW018296;				IPR018937;
by predictors	XLOC_007395	XLOC_007395	Hypothetical protein	ISCW004577	DS723905:30145-30301	IG	IL	OK	197.062	399.884	1.02094	-1.05232	0.292653	0.447644	no		IL and IG top 1000	ISCW004577	B7PJ44	B7PJ44	Putative uncharacterized protein	Ixodes scapularis (Black-legged tick) (Deer tick)	IscW_ISCW004577				Complete proteome; Reference proteome	46					XP_002407000.1;			8029706;	isc:IscW_ISCW004577;
by predictors	XLOC_007903	XLOC_007903		ISCW018929	DS732538:201774-202434	IG	IL	OK	171.442	157.036	-0.126622	0.134272	0.893188	0.935505	no		IL and IG top 1000	ISCW018929	B7PKD8	B7PKD8	GTPase Rho, putative	Ixodes scapularis (Black-legged tick) (Deer tick)	IscW_ISCW018929	GTP binding; small GTPase mediated signal transduction		IPR001806;	Complete proteome; GTP-binding; Nucleotide-binding; Reference proteome	58					XP_002399638.1;			8052908;	isc:IscW_ISCW018929;				IPR001806;
by predictors	XLOC_007940	XLOC_007940		ISCW024411	DS733320:120-1241	IG	IL	OK	374.28	312.821	-0.258778	0.259711	0.795087	0.875406	no		IL and IG top 1000	ISCW024411	B7PKG8	B7PKG8	Coatomer beta subunit, putative (Fragment)	Ixodes scapularis (Black-legged tick) (Deer tick)	IscW_ISCW024411	COPI vesicle coat; intracellular protein transport; structural molecule activity; vesicle-mediated transport		IPR016460; IPR011710;		101					XP_002400032.1;			8052953;	isc:IscW_ISCW024411;				IPR016460;IPR011710;		Non-terminal residue (1)
by predictors by protein name	XLOC_007993	XLOC_007993	Secreted salivary gland peptide, putative	ISCW006747	DS734517:266867-267122	IG	IL	OK	122.403	423.381	1.79032	-1.86614	0.0620216	0.151217	no		IL and IG top 1000	ISCW006747	Q4PME2	Q4PME2	Putative salivary protein (Secreted salivary gland peptide, putative)	Ixodes scapularis (Black-legged tick) (Deer tick)	IscW_ISCW006747				Complete proteome; Reference proteome	84					XP_002400706.1;			8053246;	isc:IscW_ISCW006747;
by predictors	XLOC_008178	XLOC_008178		ISCW006186	DS737435:35261-49134	IG	IL	OK	642.529	121.228	-2.40603	2.18674	0.0287617	0.0878738	no		IL and IG top 1000	ISCW006186	B7PL27	B7PL27	Signal peptide peptidase, putative (Fragment)	Ixodes scapularis (Black-legged tick) (Deer tick)	IscW_ISCW006186	aspartic-type endopeptidase activity; integral to membrane		IPR006639; IPR007369;	Complete proteome; Reference proteome	368					XP_002434475.1;			8054050;	isc:IscW_ISCW006186;				IPR006639;IPR007369;		Non-terminal residue (1)
by predictors	XLOC_008202	XLOC_008202		ISCW018653	DS737809:217504-231002	IG	IL	OK	286.988	986.032	1.78064	-1.71548	0.0862577	0.18894	no		IL and IG top 1000	ISCW018653	B7PL47	B7PL47	Vacuolar H+ ATPase, putative (EC 3.6.3.14)	Ixodes scapularis (Black-legged tick) (Deer tick)	IscW_ISCW018653	ATP hydrolysis coupled proton transport; hydrogen ion transmembrane transporter activity; hydrolase activity; proton-transporting V-type ATPase, V0 domain		IPR008389;	Complete proteome; Hydrolase; Reference proteome	79					XP_002434495.1;			8054076;	isc:IscW_ISCW018653;				IPR008389;	3.6.3.14
by predictors	XLOC_008203	XLOC_008203		ISCW018655	DS737809:306558-319351	IG	IL	OK	573.611	174.635	-1.71573	1.62236	0.104726	0.218184	no		IL and IG top 1000	ISCW018655	B7PL49	B7PL49	Bax-mediated apoptosis inhibitor TEGT/BI-1, putative	Ixodes scapularis (Black-legged tick) (Deer tick)	IscW_ISCW018655	integral to membrane		IPR006214;	Complete proteome; Membrane; Reference proteome; Transmembrane	204					XP_002434497.1;			8054078;	isc:IscW_ISCW018655;				IPR006214;
by predictors	XLOC_008229	XLOC_008229	Protein coding	ISCW006355	DS738229:149085-156560	IG	IL	OK	185.301	116.997	-0.663396	0.654523	0.512775	0.661011	no		IL and IG top 1000	ISCW006355	B7PL69	B7PL69	Glucosidase II beta subunit, putative	Ixodes scapularis (Black-legged tick) (Deer tick)	IscW_ISCW006355			IPR002172;	Complete proteome; Reference proteome	189					XP_002434517.1;			8050831;	isc:IscW_ISCW006355;				IPR002172;
by predictors	XLOC_008507	XLOC_008507		ISCW018634	DS744030:182737-195367	IG	IL	OK	279.537	380.219	0.443792	-0.4322	0.665596	0.784636	no		IL and IG top 1000	ISCW018634	B7PLX1	B7PLX1	NADH-ubiquinone oxidoreductase sgdh subunit, putative (EC 1.6.5.3)	Ixodes scapularis (Black-legged tick) (Deer tick)	IscW_ISCW018634	NADH dehydrogenase (ubiquinone) activity		IPR019173;	Complete proteome; Oxidoreductase; Reference proteome; Ubiquinone	146					XP_002434769.1;			8053879;	isc:IscW_ISCW018634;				IPR019173;	1.6.5.3
by predictors	XLOC_008680	XLOC_008680	Protein coding	ISCW006458	DS746509:192144-194926	IG	IL	OK	124.752	1457.24	3.5461	-3.39405	0.000688672	0.00813222	yes	overexpressed in IL	IL and IG top 1000	ISCW006458	B7PMB6	B7PMB6	Putative uncharacterized protein	Ixodes scapularis (Black-legged tick) (Deer tick)	IscW_ISCW006458				Complete proteome; Reference proteome	144					XP_002434914.1;			8053773;	isc:IscW_ISCW006458;
by predictors	XLOC_008717	XLOC_008717	Protein coding	ISCW006264	DS746977:72-30272	IG	IL	OK	188.821	149.961	-0.332431	0.315083	0.752699	0.843862	no		IL and IG top 1000	ISCW006264	B7PMF6	B7PMF6	Putative uncharacterized protein	Ixodes scapularis (Black-legged tick) (Deer tick)	IscW_ISCW006264			IPR013261;	Complete proteome; Reference proteome	307					XP_002434954.1;			8053818;	isc:IscW_ISCW006264;				IPR013261;
by predictors by protein name	XLOC_008722	XLOC_008722	Protein coding	ISCW006589	DS747011:49488-49785	IG	IL	OK	976.896	282.572	-1.78959	1.76637	0.077334	0.175622	no		IL and IG top 1000	ISCW006589	B7PMG1	B7PMG1	Secreted salivary gland peptide, putative	Ixodes scapularis (Black-legged tick) (Deer tick)	IscW_ISCW006589				Complete proteome; Reference proteome	98					XP_002434959.1;			8053823;	isc:IscW_ISCW006589;
by predictors	XLOC_008894	XLOC_008894	Protein coding	ISCW005622	DS749327:124634-124820	IG	IL	OK	1482.18	947.306	-0.645821	0.659995	0.509257	0.657733	no		IL and IG top 1000	ISCW005622	B7PMW7	B7PMW7	Putative uncharacterized protein	Ixodes scapularis (Black-legged tick) (Deer tick)	IscW_ISCW005622				Complete proteome; Reference proteome	61					XP_002435115.1;			8053380;	isc:IscW_ISCW005622;
by predictors	XLOC_009005	XLOC_009005	Protein coding	ISCW006183	DS750236:5316-34778	IG	IL	OK	186.903	246.483	0.3992	-0.403884	0.686298	0.798453	no		IL and IG top 1000	ISCW006183	B7PN63	B7PN63	Putative uncharacterized protein	Ixodes scapularis (Black-legged tick) (Deer tick)	IscW_ISCW006183				Complete proteome; Reference proteome	76					XP_002435211.1;			8050796;	isc:IscW_ISCW006183;
by predictors	XLOC_009113	XLOC_009113	Protein coding	ISCW018852	DS752131:197975-198654	IG	IL	OK	124.836	601.249	2.26793	-2.15165	0.0314249	0.092627	no		IL and IG top 1000	ISCW018852	B7PNF0	B7PNF0	Putative uncharacterized protein	Ixodes scapularis (Black-legged tick) (Deer tick)	IscW_ISCW018852				Complete proteome; Reference proteome	114					XP_002435298.1;			8051540;	isc:IscW_ISCW018852;
by predictors	XLOC_009422	XLOC_009422	Protein coding	ISCW005410	DS756114:98692-117973	IG	IL	OK	1339.3	840.459	-0.67223	0.624381	0.532377	0.677298	no		IL and IG top 1000	ISCW005410	B7PP66	B7PP66	Putative uncharacterized protein	Ixodes scapularis (Black-legged tick) (Deer tick)	IscW_ISCW005410				Complete proteome; Reference proteome	70					XP_002435558.1;			8051900;	isc:IscW_ISCW005410;
by predictors	XLOC_009431	XLOC_009431	Protein coding	ISCW006092	DS756244:6209-8154	IG	IL	OK	406.605	214.164	-0.924909	0.985914	0.324175	0.47949	no		IL and IG top 1000	ISCW006092	B7PP76	B7PP76	Putative uncharacterized protein	Ixodes scapularis (Black-legged tick) (Deer tick)	IscW_ISCW006092				Complete proteome; Reference proteome	59					XP_002435568.1;			8051911;	isc:IscW_ISCW006092;
by predictors	XLOC_009646	XLOC_009646	Protein coding	ISCW006561	DS760342:95687-95960	IG	IL	OK	270.878	607.375	1.16495	-1.17619	0.239518	0.387779	no		IL and IG top 1000	ISCW006561	B7PPR3	B7PPR3	Putative uncharacterized protein	Ixodes scapularis (Black-legged tick) (Deer tick)	IscW_ISCW006561				Complete proteome; Reference proteome	90					XP_002435755.1;			8052108;	isc:IscW_ISCW006561;
By protein name	XLOC_009912	XLOC_009912	Protein coding	ISCW006279	DS764242:615681-624652	IG	IL	OK	1356.89	273.967	-2.30823	2.1274	0.0333871	0.0967694	no		IL and IG top 1000	ISCW006279	B7PQD6	B7PQD6	Secreted salivary gland peptide, putative	Ixodes scapularis (Black-legged tick) (Deer tick)	IscW_ISCW006279				Complete proteome; Reference proteome	177					XP_002435978.1;			8053184;	isc:IscW_ISCW006279;
by predictors	XLOC_009970	XLOC_009970	Hypothetical protein	ISCW005375	DS765749:7458-7696	IG	IL	OK	178.585	326.152	0.868932	-0.933257	0.350687	0.506107	no		IL and IG top 1000	ISCW005375	B7PQJ5	B7PQJ5	Putative uncharacterized protein	Ixodes scapularis (Black-legged tick) (Deer tick)	IscW_ISCW005375				Complete proteome; Reference proteome	58					XP_002436037.1;			8052215;	isc:IscW_ISCW005375;
By protein name	XLOC_010002	XLOC_010002	secreted protein, putative	ISCW019023	DS766405:164828-182416	IG	IL	OK	169.682	118.15	-0.522207	0.492081	0.622662	0.749115	no		IL and IG top 1000	ISCW019023	B7PQL9	B7PQL9	Secreted protein, putative (Fragment)	Ixodes scapularis (Black-legged tick) (Deer tick)	IscW_ISCW019023			IPR009011; IPR012913;	Complete proteome; Reference proteome	421					XP_002436061.1;			8052243;	isc:IscW_ISCW019023;				IPR009011;IPR012913;		Non-terminal residue (1)
by predictors by protein name	XLOC_010103	XLOC_010103	Protein coding	ISCW024414	DS768461:88-280	IG	IL	OK	128.628	391.411	1.60548	-1.72298	0.084892	0.186376	no		IL and IG top 1000	ISCW024414	B7PQW6	B7PQW6	Secreted protein, putative	Ixodes scapularis (Black-legged tick) (Deer tick)	IscW_ISCW021992 IscW_ISCW024414				Complete proteome; Reference proteome	63					XP_002401061.1;XP_002436158.1;			8040684;8052350;	isc:IscW_ISCW021992;isc:IscW_ISCW024414;
by predictors	XLOC_010694	XLOC_010694	Hypothetical protein	ISCW007481	DS778096:121275-121440	IG	IL	OK	586.461	3267.8	2.47822	-2.56826	0.0102209	0.0554678	no		IL and IG top 1000	ISCW007481	B7PSE3	B7PSE3	Putative uncharacterized protein	Ixodes scapularis (Black-legged tick) (Deer tick)	IscW_ISCW007481				Complete proteome; Reference proteome	54					XP_002402325.1;			8030664;	isc:IscW_ISCW007481;
by predictors	XLOC_011208	XLOC_011208	Hypothetical protein	ISCW007156	DS787602:442463-442628	IG	IL	OK	173.054	764.113	2.14256	-2.28463	0.0223347	0.0762482	no		IL and IG top 1000	ISCW007156	B7PTQ1	B7PTQ1	Putative uncharacterized protein	Ixodes scapularis (Black-legged tick) (Deer tick)	IscW_ISCW007156				Complete proteome; Reference proteome	54					XP_002404759.1;			8031216;	isc:IscW_ISCW007156;
by predictors	XLOC_011314	XLOC_011314	signal peptidase 12kDa subunit, putative	ISCW019568	DS789461:69559-74510	IG	IL	OK	371.486	524.455	0.497511	-0.495955	0.619926	0.747863	no		IL and IG top 1000	ISCW019568	B7PTZ5	B7PTZ5	Signal peptidase 12kDa subunit, putative (Fragment)	Ixodes scapularis (Black-legged tick) (Deer tick)	IscW_ISCW019568	integral to membrane; peptidase activity; signal peptidase complex; signal peptide processing		IPR009542;	Complete proteome; Reference proteome	99					XP_002405189.1;			8031326;	isc:IscW_ISCW019568;				IPR009542;		Non-terminal residue (1)
by predictors	XLOC_012149	XLOC_012149	mammary gland family protein	ISCW024444	DS804905:162-1602	IG	IL	OK	159.33	291.666	0.8723	-0.879909	0.378909	0.535053	no		IL and IG top 1000	ISCW024444	B7PW32	B7PW32	Putative uncharacterized protein (Fragment)	Ixodes scapularis (Black-legged tick) (Deer tick)	IscW_ISCW024444			IPR019362;	Complete proteome; Reference proteome	115					XP_002409172.1;			8032221;	isc:IscW_ISCW024444;				IPR019362;		Non-terminal residue (1)
by predictors	XLOC_012195	XLOC_012195	conserved hypothetical protein	ISCW006946	DS806160:222340-223162	IG	IL	OK	177.803	254.627	0.518109	-0.510941	0.609392	0.740765	no		IL and IG top 1000	ISCW006946	B7PW76	B7PW76	Putative uncharacterized protein	Ixodes scapularis (Black-legged tick) (Deer tick)	IscW_ISCW006946	NADH dehydrogenase activity; mitochondrion		IPR012575;	Complete proteome; Reference proteome	62					XP_002409392.1;			8032273;	isc:IscW_ISCW006946;				IPR012575;
by predictors	XLOC_012736	XLOC_012736	Hypothetical protein	ISCW010111	DS814574:52135-52333	IG	IL	OK	114.024	123.404	0.114045	-0.121566	0.903243	0.941063	no		IL and IG top 1000	ISCW010111	B7PXJ1	B7PXJ1	Putative uncharacterized protein	Ixodes scapularis (Black-legged tick) (Deer tick)	IscW_ISCW010111				Complete proteome; Reference proteome	65					XP_002400994.1;			8032825;	isc:IscW_ISCW010111;
by predictors	XLOC_013123	XLOC_013123	Hypothetical protein	ISCW009318	DS820282:217428-217737	IG	IL	OK	527.844	224.921	-1.23069	1.23231	0.217835	0.360045	no		IL and IG top 1000	ISCW009318	B7PYJ4	B7PYJ4	Putative uncharacterized protein	Ixodes scapularis (Black-legged tick) (Deer tick)	IscW_ISCW009318				Complete proteome; Reference proteome	102					XP_002403176.1;			8033261;	isc:IscW_ISCW009318;
by predictors	XLOC_013125	XLOC_013125	Hypothetical protein	ISCW009320	DS820282:242252-286003	IG	IL	OK	331.369	310.568	-0.0935276	0.0844178	0.932724	0.959926	no		IL and IG top 1000	ISCW009320	B7PYJ6	B7PYJ6	Putative uncharacterized protein	Ixodes scapularis (Black-legged tick) (Deer tick)	IscW_ISCW009320			IPR023238;	Complete proteome; Reference proteome	277					XP_002403178.1;			8033255;	isc:IscW_ISCW009320;				IPR023238;
by predictors by protein name	XLOC_013931	XLOC_013931	secreted protein, putative	ISCW010144	DS833022:91518-91834	IG	IL	OK	5076.12	4560.18	-0.154636	0.163183	0.870374	0.922264	no		IL and IG top 1000	ISCW010144	B7Q0K5	B7Q0K5	Secreted protein, putative	Ixodes scapularis (Black-legged tick) (Deer tick)	IscW_ISCW010144			IPR009653;	Complete proteome; Reference proteome	38					XP_002407963.1;			8034118;	isc:IscW_ISCW010144;				IPR009653;
by predictors	XLOC_014908	XLOC_014908		ISCW010039	DS847920:24855-30313	IG	IL	OK	2142.84	3640.87	0.764757	-0.608799	0.542658	0.686625	no		IL and IG top 1000	ISCW010039	B7Q327	B7Q327	Ribosomal protein L18A, putative	Ixodes scapularis (Black-legged tick) (Deer tick)	IscW_ISCW010039	ribosome; structural constituent of ribosome; translation		IPR021138; IPR023573;	Complete proteome; Reference proteome; Ribonucleoprotein; Ribosomal protein	199					XP_002411125.1;			8035161;	isc:IscW_ISCW010039;				IPR021138;IPR023573;
by predictors	XLOC_014953	XLOC_014953		ISCW008596	DS847973:106004-113118	IG	IL	OK	762.307	963.653	0.338141	-0.296328	0.76698	0.853945	no		IL and IG top 1000	ISCW008596	B7Q363	B7Q363	Translocon-associated protein, gamma subunit, putative	Ixodes scapularis (Black-legged tick) (Deer tick)	IscW_ISCW008596	Sec61 translocon complex; cotranslational protein targeting to membrane; integral to endoplasmic reticulum membrane		IPR009779;	Complete proteome; Reference proteome	262					XP_002411161.1;			8035198;	isc:IscW_ISCW008596;				IPR009779;
by predictors	XLOC_015518	XLOC_015518		ISCW021493	DS856665:3708-5583	IG	IL	OK	103.948	123.696	0.250941	-0.268704	0.788158	0.870343	no		IL and IG top 1000	ISCW021493	B7Q4K5	B7Q4K5	Equilibrative nucleoside transporter, putative	Ixodes scapularis (Black-legged tick) (Deer tick)	IscW_ISCW021493	integral to membrane; nucleoside transmembrane transporter activity		IPR002259;	Complete proteome; Reference proteome	68					XP_002411557.1;			8035818;	isc:IscW_ISCW021493;				IPR002259;
by predictors by protein name	XLOC_015674	XLOC_015674	secreted protein, putative	ISCW021502	DS858616:129899-144024	IG	IL	OK	117.081	190.481	0.702138	-0.663351	0.507106	0.655545	no		IL and IG top 1000	ISCW021502	B7Q4Z7	B7Q4Z7	Secreted protein, putative	Ixodes scapularis (Black-legged tick) (Deer tick)	IscW_ISCW021502			IPR004345;	Complete proteome; Reference proteome	172					XP_002411655.1;			8035989;	isc:IscW_ISCW021502;				IPR004345;
by predictors	XLOC_016058	XLOC_016058	Hypothetical protein	ISCW011560	DS864183:4641-4926	IG	IL	OK	122.365	191.348	0.645007	-0.674577	0.499945	0.648774	no		IL and IG top 1000	ISCW011560	B7Q5Z1	B7Q5Z1	Putative uncharacterized protein	Ixodes scapularis (Black-legged tick) (Deer tick)	IscW_ISCW011560				Complete proteome; Reference proteome	94					XP_002411843.1;			8036391;	isc:IscW_ISCW011560;
by predictors	XLOC_016581	XLOC_016581	Hypothetical protein	ISCW011497	DS873396:203582-268690	IG	IL	OK	134.706	263.082	0.965706	-0.914237	0.360592	0.51676	no		IL and IG top 1000	ISCW011497	B7Q7A1	B7Q7A1	Putative uncharacterized protein	Ixodes scapularis (Black-legged tick) (Deer tick)	IscW_ISCW011497				Complete proteome; Reference proteome	115					XP_002412139.1;			8036939;	isc:IscW_ISCW011497;
by predictors	XLOC_016673	XLOC_016673		ISCW011810	DS875572:3156-8065	IG	IL	OK	674.947	733.794	0.120602	-0.114211	0.909071	0.944436	no		IL and IG top 1000	ISCW011810	B7Q7I2	B7Q7I2	Eukaryotic translation initiation factor 2 gamma subunit, putative	Ixodes scapularis (Black-legged tick) (Deer tick)	IscW_ISCW011810	translation initiation factor activity		IPR015256; IPR009001;	Complete proteome; Initiation factor; Protein biosynthesis; Reference proteome	134					XP_002412170.1;			8037038;	isc:IscW_ISCW011810;				IPR015256;IPR009001;
by predictors	XLOC_017046	XLOC_017046	Hypothetical protein	ISCW011266	DS883358:64303-70539	IG	IL	OK	384.266	2351.07	2.61314	-2.44525	0.0144751	0.066059	no		IL and IG top 1000	ISCW011266	B7Q8F4	B7Q8F4	Putative uncharacterized protein	Ixodes scapularis (Black-legged tick) (Deer tick)	IscW_ISCW011266				Complete proteome; Reference proteome	60					XP_002412352.1;			8037445;	isc:IscW_ISCW011266;
by predictors	XLOC_017296	XLOC_017296		ISCW010675	DS886951:20705-25680	IG	IL	OK	693.634	751.864	0.116297	-0.107371	0.914494	0.947924	no		IL and IG top 1000	ISCW010675	B7Q926	B7Q926	Signal sequence receptor delta, putative	Ixodes scapularis (Black-legged tick) (Deer tick)	IscW_ISCW010675	endoplasmic reticulum; integral to membrane; receptor activity		IPR008855;	Complete proteome; Receptor; Reference proteome	173					XP_002405540.1;			8037713;	isc:IscW_ISCW010675;				IPR008855;
by predictors	XLOC_017445	XLOC_017445		ISCW010827	DS888554:284606-315811	IG	IL	OK	386.652	130.172	-1.57062	1.35757	0.174599	0.305814	no		IL and IG top 1000	ISCW010827	B7Q9F1	B7Q9F1	Protein disulfide isomerase, putative (EC 2.4.1.119)	Ixodes scapularis (Black-legged tick) (Deer tick)	IscW_ISCW010827	cell redox homeostasis; dolichyl-diphosphooligosaccharide-protein glycotransferase activity; electron carrier activity; endoplasmic reticulum; glycerol ether metabolic process; isomerase activity; protein disulfide oxidoreductase activity	Thioredoxin domains (2)	IPR005788; IPR005792; IPR005746; IPR012336; IPR017937; IPR013766;	Complete proteome; Disulfide bond; Glycosyltransferase; Isomerase; Redox-active center; Reference proteome; Repeat; Transferase	500		Protein disulfide isomerase family			XP_002405832.1;			8037869;	isc:IscW_ISCW010827;				IPR005788;IPR005792;IPR005746;IPR012336;IPR017937;IPR013766;	2.4.1.119
by predictors	XLOC_017496	XLOC_017496		ISCW020925	DS889418:301121-305844	IG	IL	OK	208.947	316.504	0.599085	-0.583502	0.559555	0.700758	no		IL and IG top 1000	ISCW020925	B7Q9K4	B7Q9K4	CDGSH iron sulfur domain-containing protein, putative	Ixodes scapularis (Black-legged tick) (Deer tick)	IscW_ISCW020925	2 iron, 2 sulfur cluster binding; intracellular membrane-bounded organelle		IPR018967; IPR006622;	Complete proteome; Reference proteome	99					XP_002406055.1;			8037927;	isc:IscW_ISCW020925;				IPR018967;IPR006622;
by predictors by protein name	XLOC_017555	XLOC_017555	secreted salivary gland peptide, putative	ISCW010436	DS890809:125732-130940	IG	IL	OK	550.624	3019.58	2.45521	-1.97268	0.0485319	0.12455	no		IL and IG top 1000	ISCW010436	Q4PN05	Q4PN05	Putative salivary protein (Secreted salivary gland peptide, putative) (Fragment)	Ixodes scapularis (Black-legged tick) (Deer tick)	IscW_ISCW010436				Complete proteome; Reference proteome	229					XP_002406260.1;			8037993;	isc:IscW_ISCW010436;						Non-terminal residue (1)
By protein name	XLOC_018155	XLOC_018155		ISCW022064	DS899572:96579-97451	IG	IL	OK	578.023	917.709	0.666911	-0.617307	0.537032	0.681389	no		IL and IG top 1000	ISCW022064	B7QB89	B7QB89	Secreted salivary gland peptide, putative	Ixodes scapularis (Black-legged tick) (Deer tick)	IscW_ISCW022064	intracellular; zinc ion binding		IPR007513; IPR015880;	Complete proteome; Reference proteome	74					XP_002412815.1;			8038632;	isc:IscW_ISCW022064;				IPR007513;IPR015880;
by predictors	XLOC_018582	XLOC_018582	Hypothetical protein	ISCW012924	DS906326:357387-357552	IG	IL	OK	105.755	260.124	1.29847	-1.35997	0.173841	0.304766	no		IL and IG top 1000	ISCW012924	B7QCB0	B7QCB0	Putative uncharacterized protein	Ixodes scapularis (Black-legged tick) (Deer tick)	IscW_ISCW012924				Complete proteome; Reference proteome	54					XP_002413174.1;			8039101;	isc:IscW_ISCW012924;
by predictors	XLOC_018819	XLOC_018819		ISCW012469	DS909704:129627-144465	IG	IL	OK	569.091	411.353	-0.468281	0.436197	0.662694	0.78218	no		IL and IG top 1000	ISCW012469	B7QCV8	B7QCV8	Translocon-associated complex TRAP, alpha subunit, putative	Ixodes scapularis (Black-legged tick) (Deer tick)	IscW_ISCW012469	endoplasmic reticulum		IPR005595;	Complete proteome; Reference proteome	198					XP_002413372.1;			8039349;	isc:IscW_ISCW012469;				IPR005595;
by predictors	XLOC_018997	XLOC_018997		ISCW022614	DS912025:259178-264592	IG	IL	OK	121.425	159.062	0.389513	-0.394737	0.693037	0.802621	no		IL and IG top 1000	ISCW022614	B7QDB2	B7QDB2	Isocitrate dehydrogenase, putative (EC 1.1.1.41) (Fragment)	Ixodes scapularis (Black-legged tick) (Deer tick)	IscW_ISCW022614	NAD binding; isocitrate dehydrogenase (NAD+) activity; magnesium ion binding; tricarboxylic acid cycle		IPR019818; IPR001804; IPR004434; IPR024084;	Complete proteome; Oxidoreductase; Reference proteome	132		Isocitrate and isopropylmalate dehydrogenases family			XP_002413526.1;			8039535;	isc:IscW_ISCW022614;				IPR019818;IPR001804;IPR004434;IPR024084;	1.1.1.41	Non-terminal residue (1)
by predictors	XLOC_018999	XLOC_018999		ISCW012954	DS912039:1624-9079	IG	IL	OK	10885.4	9183.55	-0.245266	0.197183	0.843684	0.907579	no		IL and IG top 1000	ISCW012954	B7QDB3	B7QDB3	40S ribosomal protein S27	Ixodes scapularis (Black-legged tick) (Deer tick)	IscW_ISCW012954	metal ion binding; ribosome; structural constituent of ribosome; translation		IPR000592; IPR023407; IPR011332;	Complete proteome; Metal-binding; Reference proteome; Ribonucleoprotein; Ribosomal protein; Zinc; Zinc-finger	123		Ribosomal protein S27e family			XP_002413527.1;			8039541;	isc:IscW_ISCW012954;				IPR000592;IPR023407;IPR011332;
by predictors	XLOC_019122	XLOC_019122	Conserved hypothetical protein	ISCW013327	DS914679:152162-152387	IG	IL	OK	451.195	489.461	0.117443	-0.120844	0.903814	0.941408	no		IL and IG top 1000	ISCW013327	B7QDL5	B7QDL5	Putative uncharacterized protein	Ixodes scapularis (Black-legged tick) (Deer tick)	IscW_ISCW013327				Complete proteome; Reference proteome	74					XP_002413629.1;			8039665;	isc:IscW_ISCW013327;
by predictors	XLOC_019348	XLOC_019348	G patch domain and KOW motifscontaining protein	ISCW012813	DS918914:12634-12914	IG	IL	OK	2005.6	1224.53	-0.71181	0.708817	0.478438	0.628186	no		IL and IG top 1000	ISCW012813	B7QE66	B7QE66	Putative uncharacterized protein	Ixodes scapularis (Black-legged tick) (Deer tick)	IscW_ISCW012813				Complete proteome; Reference proteome	67					XP_002413830.1;			8039907;	isc:IscW_ISCW012813;
by predictors	XLOC_019638	XLOC_019638	Hypothetical protein	ISCW012612	DS922373:11974-12127	IG	IL	OK	1840.92	3226.67	0.809616	-0.829043	0.40708	0.563253	no		IL and IG top 1000	ISCW012612	B7QEW3	B7QEW3	Putative uncharacterized protein	Ixodes scapularis (Black-legged tick) (Deer tick)	IscW_ISCW012612				Complete proteome; Reference proteome	50					XP_002414077.1;			8040221;	isc:IscW_ISCW012612;
by predictors	XLOC_019672	XLOC_019672	Hypothetical protein	ISCW012748	DS923024:169049-169361	IG	IL	OK	365.292	1416.61	1.95532	-1.90123	0.0572721	0.142207	no		IL and IG top 1000	ISCW012748	B7QEZ4	B7QEZ4	Putative uncharacterized protein	Ixodes scapularis (Black-legged tick) (Deer tick)	IscW_ISCW012748				Complete proteome; Reference proteome	103					XP_002414108.1;			8040257;	isc:IscW_ISCW012748;
by predictors	XLOC_019678	XLOC_019678		ISCW012704	DS923250:10819-15841	IG	IL	OK	502.234	517.269	0.0425546	-0.0390644	0.968839	0.981158	no		IL and IG top 1000	ISCW012704	B7QEZ9	B7QEZ9	Signal sequence receptor beta	Ixodes scapularis (Black-legged tick) (Deer tick)	IscW_ISCW012704	endoplasmic reticulum; integral to membrane; receptor activity		IPR008856;	Complete proteome; Receptor; Reference proteome	191					XP_002414113.1;			8040271;	isc:IscW_ISCW012704;				IPR008856;
by predictors	XLOC_019894	XLOC_019894		ISCW021910	DS926118:462626-473916	IG	IL	OK	414.594	131.013	-1.66199	1.50384	0.132622	0.260052	no		IL and IG top 1000	ISCW021910	B7QFJ6	B7QFJ6	Cationic amino acid transporter, putative	Ixodes scapularis (Black-legged tick) (Deer tick)	IscW_ISCW021910	amino acid transmembrane transporter activity; integral to membrane		IPR002293;	Complete proteome; Membrane; Reference proteome; Transmembrane	153					XP_002414310.1;			8040499;	isc:IscW_ISCW021910;				IPR002293;
by predictors by protein name	XLOC_020072	XLOC_020072	secreted protein, putative	ISCW021992	DS928434:632683-632875	IG	IL	OK	128.628	391.411	1.60548	-1.72298	0.084892	0.186376	no		IL and IG top 1000	ISCW021992	B7PQW6	B7PQW6	Secreted protein, putative	Ixodes scapularis (Black-legged tick) (Deer tick)	IscW_ISCW021992 IscW_ISCW024414				Complete proteome; Reference proteome	63					XP_002401061.1;XP_002436158.1;			8040684;8052350;	isc:IscW_ISCW021992;isc:IscW_ISCW024414;
by predictors	XLOC_020774	XLOC_020774	Hypothetical protein	ISCW015014	DS941498:97712-97937	IG	IL	OK	175.938	628.622	1.83713	-1.91876	0.0550142	0.138156	no		IL and IG top 1000	ISCW015014	B7QHS2	B7QHS2	Putative uncharacterized protein	Ixodes scapularis (Black-legged tick) (Deer tick)	IscW_ISCW015014				Complete proteome; Reference proteome	74					XP_002414729.1;			8041451;	isc:IscW_ISCW015014;
By protein name	XLOC_021029	XLOC_021029	secreted protein, putative	ISCW014557	DS945857:141218-154604	IG	IL	OK	509.838	226.113	-1.173	1.08529	0.277793	0.431067	no		IL and IG top 1000	ISCW014557	B7QIE6	B7QIE6	Secreted protein, putative	Ixodes scapularis (Black-legged tick) (Deer tick)	IscW_ISCW014557			IPR007110; IPR013783; IPR013098; IPR003598;	Complete proteome; Reference proteome	270					XP_002414953.1;			8041721;	isc:IscW_ISCW014557;				IPR007110;IPR013783;IPR013098;IPR003598;
by predictors	XLOC_021052	XLOC_021052	Hypothetical protein	ISCW014800	DS945920:32955-35677	IG	IL	OK	144.665	339.151	1.22921	-1.31235	0.189402	0.326212	no		IL and IG top 1000	ISCW014800	B7QIG8	B7QIG8	Putative uncharacterized protein	Ixodes scapularis (Black-legged tick) (Deer tick)	IscW_ISCW014800				Complete proteome; Reference proteome	71					XP_002414975.1;			8041745;	isc:IscW_ISCW014800;
by predictors	XLOC_021087	XLOC_021087		ISCW023121	DS946450:12757-16515	IG	IL	OK	549.423	765.134	0.477793	-0.444119	0.656957	0.778328	no		IL and IG top 1000	ISCW023121	B7QIK1	B7QIK1	Ornithine decarboxylase antizyme, putative (Fragment)	Ixodes scapularis (Black-legged tick) (Deer tick)	IscW_ISCW023121	ornithine decarboxylase inhibitor activity		IPR016181; IPR002993;	Complete proteome; Reference proteome	171					XP_002415008.1;			8041788;	isc:IscW_ISCW023121;				IPR016181;IPR002993;		Non-terminal residue (1)
by predictors	XLOC_021231	XLOC_021231	Hypothetical protein	ISCW014329	DS948411:33637-33838	IG	IL	OK	163.573	727.91	2.15383	-2.27523	0.022892	0.0764779	no		IL and IG top 1000	ISCW014329	B7QIX4	B7QIX4	Putative uncharacterized protein	Ixodes scapularis (Black-legged tick) (Deer tick)	IscW_ISCW014329				Complete proteome; Reference proteome	66					XP_002415131.1;			8041931;	isc:IscW_ISCW014329;
by predictors	XLOC_021540	XLOC_021540	Hypothetical protein	ISCW015048	DS953456:111705-111867	IG	IL	OK	333.218	1197.4	1.84536	-1.96877	0.0489792	0.125529	no		IL and IG top 1000	ISCW015048	B7QJP9	B7QJP9	Putative uncharacterized protein	Ixodes scapularis (Black-legged tick) (Deer tick)	IscW_ISCW015048				Complete proteome; Reference proteome	53					XP_002415406.1;			8042267;	isc:IscW_ISCW015048;
By protein name	XLOC_021690	XLOC_021690	secreted protein, putative	ISCW024879	DS956565:1297-1456	IG	IL	OK	418.338	152.956	-1.45155	1.51243	0.130426	0.257019	no		IL and IG top 1000	ISCW024879	B7QK29	B7QK29	Secreted protein, putative (Fragment)	Ixodes scapularis (Black-legged tick) (Deer tick)	IscW_ISCW024879					53					XP_002415536.1;			8042433;	isc:IscW_ISCW024879;						Non-terminal residue (2)
by predictors	XLOC_021954	XLOC_021954		ISCW014739	DS961725:3439-11220	IG	IL	OK	346.347	313.017	-0.145977	0.137436	0.890686	0.93453	no		IL and IG top 1000	ISCW014739	B7QKR2	B7QKR2	Beta-catenin-like repeats containing protein, putative	Ixodes scapularis (Black-legged tick) (Deer tick)	IscW_ISCW014739	binding		IPR011989; IPR016024; IPR000225;	Complete proteome; Reference proteome	225					XP_002415767.1;			8042715;	isc:IscW_ISCW014739;				IPR011989;IPR016024;IPR000225;
by predictors	XLOC_022245	XLOC_022245		ISCW023699	DS965098:204152-205220	IG	IL	OK	339.035	5993.78	4.14396	-4.2899	1.79e-05	0.000575886	yes	overexpressed in IL	IL and IG top 1000	ISCW023699	B7QLF6	B7QLF6	Putative uncharacterized protein	Ixodes scapularis (Black-legged tick) (Deer tick)	IscW_ISCW023699	ATP hydrolysis coupled proton transport; hydrogen ion transmembrane transporter activity; proton-transporting V-type ATPase, V0 domain		IPR008389;	Complete proteome; Reference proteome	42					XP_002416010.1;			8043035;	isc:IscW_ISCW023699;				IPR008389;
by predictors	XLOC_022253	XLOC_022253	Hypothetical protein	ISCW014808	DS965180:112329-112653	IG	IL	OK	137.656	446.812	1.6986	-1.71528	0.0862937	0.188983	no		IL and IG top 1000	ISCW014808	B7QLG6	B7QLG6	Putative uncharacterized protein	Ixodes scapularis (Black-legged tick) (Deer tick)	IscW_ISCW014808				Complete proteome; Reference proteome	107					XP_002416021.1;			8043045;	isc:IscW_ISCW014808;
by predictors	XLOC_023116	XLOC_023116		ISCW023885	DS979437:325802-326621	IG	IL	OK	3270.69	4399.28	0.427673	-0.406073	0.684689	0.797441	no		IL and IG top 1000	ISCW023885	B7QNL7	B7QNL7	Putative uncharacterized protein	Ixodes scapularis (Black-legged tick) (Deer tick)	IscW_ISCW023885	ribosome; structural constituent of ribosome; translation		IPR014721; IPR000754;	Complete proteome; Reference proteome	72					XP_002416522.1;			8043969;	isc:IscW_ISCW023885;				IPR014721;IPR000754;
[truncated: 5 more columns]
