# Supplementary material for: A Vaccinomics Approach for the Identification of Tick Protective Antigens for the Control of Ixodes ricinus and Dermacentor reticulatus Infestations in Companion Animals
Source: Front Physiol. 2019 Jul 26;10:977. doi: 10.3389/fphys.2019.00977 (PMC6681794; doi:10.3389/fphys.2019.00977)
Supplement: Supplementary file 3 [file Data_Sheet_3.xls]

## Sheet: IL
Supplementary Dataset 3. Analysis of proteins identified in IL, ISG, DL and DSG (XCorr > 2).
Accession	Coverage	# Peptides	MW [kDa]	calc. pI	Score	Description
B7QJ67	19.37	118	218.749	6.65381	384.054	Vitellogenin, putative OS=Ixodes scapularis GN=IscW_ISCW013727 PE=4 SV=1 - [B7QJ67_IXOSC]
B7Q7E5	24.7	92	184.657	6.82959	349.366	Vitellogenin, putative OS=Ixodes scapularis GN=IscW_ISCW021228 PE=4 SV=1 - [B7Q7E5_IXOSC]
A4UTU3	47.07	39	41.7968	5.47803	104.073	Beta-actin OS=Dermacentor variabilis PE=2 SV=2 - [A4UTU3_DERVA]
Q5D579	47.33	39	41.5359	5.84619	104.073	Actin (Fragment) OS=Ixodes ricinus PE=2 SV=1 - [Q5D579_IXORI]
B4XC06	47.2	39	41.6657	5.47803	104.073	Actin (Fragment) OS=Haemaphysalis longicornis GN=ACT PE=2 SV=1 - [B4XC06_HAELO]
A9ZT00	47.07	39	41.7398	5.59229	104.073	Actin OS=Ixodes persulcatus GN=act PE=2 SV=1 - [A9ZT00_IXOPE]
G3MK37	47.07	39	41.7907	5.57959	104.073	Putative uncharacterized protein OS=Amblyomma maculatum PE=2 SV=1 - [G3MK37_9ACAR]
G3MLM7	47.07	38	41.7668	5.47803	103.942	Putative uncharacterized protein OS=Amblyomma maculatum PE=2 SV=1 - [G3MLM7_9ACAR]
Q6X4W3	47.07	38	41.7977	5.47803	102.068	Actin OS=Haemaphysalis longicornis GN=Act1 PE=2 SV=1 - [Q6X4W3_HAELO]
Q6X4W2	39.63	37	41.7807	5.47803	101.745	Actin OS=Rhipicephalus appendiculatus GN=Act1 PE=2 SV=1 - [Q6X4W2_RHIAP]
D9IFL5	44.41	33	41.7807	5.47803	87.5699	Actin OS=Hyalomma asiaticum PE=2 SV=1 - [D9IFL5_9ACAR]
B7P1Q2	13.52	33	207.987	6.49365	109.379	Myosin heavy chain, skeletal muscle or cardiac muscle, putative OS=Ixodes scapularis GN=IscW_ISCW001340 PE=4 SV=1 - [B7P1Q2_IXOSC]
B7PBG2	46.57	28	37.5688	5.5542	77.1726	Actin, putative (Fragment) OS=Ixodes scapularis GN=IscW_ISCW024111 PE=3 SV=1 - [B7PBG2_IXOSC]
B5M764	51.56	24	21.1225	5.5415	63.4935	Actin (Fragment) OS=Amblyomma americanum PE=2 SV=1 - [B5M764_AMBAM]
E7EBY4	42.36	21	16.0088	5.49072	55.1298	Beta actin (Fragment) OS=Dermacentor marginatus GN=act PE=2 SV=1 - [E7EBY4_9ACAR]
E9NMG1	42.36	21	16.0279	5.49072	55.1298	Beta actin (Fragment) OS=Ixodes ricinus PE=2 SV=1 - [E9NMG1_IXORI]
B7P5D8	14.82	15	100.316	5.61768	46.8111	Paramyosin, putative OS=Ixodes scapularis GN=IscW_ISCW016446 PE=4 SV=1 - [B7P5D8_IXOSC]
B7Q407	7.07	13	152.547	6.72705	40.1267	Heme lipoprotein, putative OS=Ixodes scapularis GN=IscW_ISCW021710 PE=4 SV=1 - [B7Q407_IXOSC]
B7P5Q4	38.46	11	18.2515	5.08447	30.6682	Cuticle protein, putative OS=Ixodes scapularis GN=IscW_ISCW016309 PE=4 SV=1 - [B7P5Q4_IXOSC]
Q86RN8	8.02	9	101.93	5.65576	28.2973	Paramyosin OS=Boophilus microplus GN=PRM PE=1 SV=1 - [MYSP_BOOMI]
B7PA51	18.42	9	20.1188	5.79541	32.427	Cuticle protein, putative OS=Ixodes scapularis GN=IscW_ISCW017293 PE=4 SV=1 - [B7PA51_IXOSC]
Q95V64	35.29	9	14.9845	4.7417	26.1249	Actin (Fragment) OS=Ixodes scapularis PE=3 SV=1 - [Q95V64_IXOSC]
G3MIJ7	12.35	9	18.5915	7.48877	21.2057	Putative uncharacterized protein (Fragment) OS=Amblyomma maculatum PE=2 SV=1 - [G3MIJ7_9ACAR]
Q4PM69	38.83	8	11.3604	11.356	21.7601	Histone H4 OS=Ixodes scapularis GN=IscW_ISCW019498 PE=3 SV=1 - [Q4PM69_IXOSC]
B7QH00	0.93	8	219.953	8.90967	23.3229	General transcription factor IIIC, polypeptide 1, alpha 220kDa, putative OS=Ixodes scapularis GN=IscW_ISCW015036 PE=4 SV=1 - [B7QH00_IXOSC]
B7QGE3	4.38	8	151.583	6.771	25.5983	Hemelipoglycoprotein, putative (Fragment) OS=Ixodes scapularis GN=IscW_ISCW012424 PE=4 SV=1 - [B7QGE3_IXOSC]
G3MMX0	28.99	8	15.4225	11.2681	21.7601	Histone H4 OS=Amblyomma maculatum PE=2 SV=1 - [G3MMX0_9ACAR]
B7PA50	23.29	7	15.3246	5.05908	19.905	Cuticular protein, putative OS=Ixodes scapularis GN=IscW_ISCW017292 PE=4 SV=1 - [B7PA50_IXOSC]
B7Q406	4.31	7	177.543	6.75635	28.7773	Hemelipoglycoprotein, putative OS=Ixodes scapularis GN=IscW_ISCW021709 PE=4 SV=1 - [B7Q406_IXOSC]
O97162	12.68	6	32.9816	4.729	18.2483	Tropomyosin OS=Boophilus microplus PE=2 SV=1 - [TPM_BOOMI]
Q8IT89	12.68	6	32.8525	4.729	22.1406	Tropomyosin OS=Haemaphysalis longicornis PE=2 SV=1 - [TPM_HAELO]
B7PA52	16.78	6	15.3424	4.7417	19.5188	Cuticle protein, putative OS=Ixodes scapularis GN=IscW_ISCW017294 PE=4 SV=1 - [B7PA52_IXOSC]
A5Z1D9	12.68	6	32.8926	4.729	22.1406	Putative uncharacterized protein OS=Haemaphysalis qinghaiensis PE=2 SV=1 - [A5Z1D9_9ACAR]
Q6R127	49.55	6	12.3021	6.04932	16.1567	Beta-actin (Fragment) OS=Boophilus microplus PE=2 SV=1 - [Q6R127_BOOMI]
A1E8L8	2.62	6	53.4281	7.97217	14.0842	Envelope protein (Fragment) OS=Tick-borne encephalitis virus PE=3 SV=1 - [A1E8L8_9FLAV]
F0J8G1	14.29	6	29.1339	4.85596	18.2483	Actin filament-coating protein tropomyosin (Fragment) OS=Amblyomma variegatum PE=2 SV=1 - [F0J8G1_AMBVA]
B7PSX9	7.19	5	34.4664	5.64307	16.0632	Tropomyosin invertebrate, putative (Fragment) OS=Ixodes scapularis GN=IscW_ISCW008202 PE=4 SV=1 - [B7PSX9_IXOSC]
B7P5P9	15.92	5	16.8644	8.45557	12.4574	Cuticle protein, putative OS=Ixodes scapularis GN=IscW_ISCW016304 PE=4 SV=1 - [B7P5P9_IXOSC]
B7P5Q3	30.17	5	19.5167	9.979	15.9145	Putative uncharacterized protein OS=Ixodes scapularis GN=IscW_ISCW016308 PE=4 SV=1 - [B7P5Q3_IXOSC]
B7PA49	32.14	5	11.8727	4.98291	13.1048	Cuticular protein, putative OS=Ixodes scapularis GN=IscW_ISCW017291 PE=4 SV=1 - [B7PA49_IXOSC]
Q6R128	49.55	5	12.2861	6.04932	16.0257	Beta-actin (Fragment) OS=Boophilus microplus PE=2 SV=1 - [Q6R128_BOOMI]
B7PG23	6.72	5	54.4256	6.49365	20.1034	Serine proteinase inhibitor, putative OS=Ixodes scapularis GN=IscW_ISCW003862 PE=4 SV=1 - [B7PG23_IXOSC]
G3MRB5	9.36	5	27.2638	4.70361	16.0632	Putative uncharacterized protein OS=Amblyomma maculatum PE=2 SV=1 - [G3MRB5_9ACAR]
B7PA48	8.94	4	12.9111	4.98291	10.2174	Cuticular protein, putative OS=Ixodes scapularis GN=IscW_ISCW017289 PE=4 SV=1 - [B7PA48_IXOSC]
B7PA92	8.74	4	49.913	4.89404	11.7045	Beta tubulin OS=Ixodes scapularis GN=IscW_ISCW017133 PE=3 SV=1 - [B7PA92_IXOSC]
B7P6B5	6.33	4	49.1591	7.09326	11.1012	Dihydrolipoyl dehydrogenase OS=Ixodes scapularis GN=IscW_ISCW016077 PE=3 SV=1 - [B7P6B5_IXOSC]
B7PNG4	14.39	4	30.7523	8.79248	11.7045	Alpha tubulin, putative OS=Ixodes scapularis GN=IscW_ISCW018899 PE=4 SV=1 - [B7PNG4_IXOSC]
G3MKF8	8.74	4	49.806	4.89404	11.7045	Putative uncharacterized protein OS=Amblyomma maculatum PE=2 SV=1 - [G3MKF8_9ACAR]
B7Q0V0	1.82	3	126.08	9.15869	6.94485	Myosin IA, putative (Fragment) OS=Ixodes scapularis GN=IscW_ISCW009241 PE=4 SV=1 - [B7Q0V0_IXOSC]
B7PA95	5.38	3	49.874	4.91943	9.25131	Beta tubulin OS=Ixodes scapularis GN=IscW_ISCW017136 PE=3 SV=1 - [B7PA95_IXOSC]
B7PE93	1.2	3	104.427	6.23975	10.9865	Putative uncharacterized protein (Fragment) OS=Ixodes scapularis GN=IscW_ISCW004961 PE=4 SV=1 - [B7PE93_IXOSC]
B7PHT2	21.58	3	14.6741	10.7407	8.639	Histone H2A OS=Ixodes scapularis GN=IscW_ISCW004478 PE=3 SV=1 - [B7PHT2_IXOSC]
B7QGI3	4.76	3	43.8281	5.61768	6.92702	Putative uncharacterized protein OS=Ixodes scapularis GN=IscW_ISCW022391 PE=4 SV=1 - [B7QGI3_IXOSC]
B7Q8K2	17.06	3	28.7947	8.42627	6.11551	Glutamate-gated chloride channel, putative (Fragment) OS=Ixodes scapularis GN=IscW_ISCW010916 PE=3 SV=1 - [B7Q8K2_IXOSC]
B7P8N7	5.44	3	48.3787	6.20166	2.31377	Putative uncharacterized protein OS=Ixodes scapularis GN=IscW_ISCW016649 PE=4 SV=1 - [B7P8N7_IXOSC]
G3MKG0	6.07	3	49.826	4.89404	7.76119	Putative uncharacterized protein OS=Amblyomma maculatum PE=2 SV=1 - [G3MKG0_9ACAR]
E3SS18	3.3	2	36.7078	8.26514	6.01569	Translation elongation factor EF1-alpha (Fragment) OS=Ixodes ricinus PE=4 SV=1 - [E3SS18_IXORI]
E3SS19	3.3	2	36.7068	8.26514	6.01569	Elongation factor 1-alpha (Fragment) OS=Ixodes ricinus PE=3 SV=1 - [E3SS19_IXORI]
Q4PM63	12.1	2	13.8106	10.521	2.51062	Histone H2B OS=Ixodes scapularis GN=IscW_ISCW019496 PE=2 SV=1 - [Q4PM63_IXOSC]
E3SS49	3.3	2	36.7238	8.26514	6.01569	Translation elongation factor EF1-alpha (Fragment) OS=Ixodes ricinus PE=4 SV=1 - [E3SS49_IXORI]
E3SS40	3.3	2	36.6938	8.26514	6.01569	Translation elongation factor EF1-alpha (Fragment) OS=Ixodes ricinus PE=4 SV=1 - [E3SS40_IXORI]
B7Q5N4	3.7	2	31.9054	6.80029	4.38035	Cuticle protein, putative OS=Ixodes scapularis GN=IscW_ISCW020948 PE=4 SV=1 - [B7Q5N4_IXOSC]
B7QK89	6.43	2	18.1271	7.00537	4.41393	Cuticle protein, putative OS=Ixodes scapularis GN=IscW_ISCW013798 PE=4 SV=1 - [B7QK89_IXOSC]
B7SP61	5.47	2	13.4295	10.5796	6.52391	Histone H2A OS=Dermacentor variabilis PE=2 SV=1 - [B7SP61_DERVA]
B7SP49	17.54	2	12.7708	9.11475	4.171	Putative glycosyl hydrolase (Fragment) OS=Dermacentor variabilis PE=2 SV=1 - [B7SP49_DERVA]
B7PSI5	5.65	2	13.3556	10.7261	8.18532	Histone H2A OS=Ixodes scapularis GN=IscW_ISCW019497 PE=3 SV=1 - [B7PSI5_IXOSC]
B7P462	30	2	9.93786	5.36377	6.39648	Putative uncharacterized protein (Fragment) OS=Ixodes scapularis GN=IscW_ISCW024074 PE=4 SV=1 - [B7P462_IXOSC]
B7Q405	4.53	2	29.4097	7.10791	5.34335	Lipoprotein, putative OS=Ixodes scapularis GN=IscW_ISCW021707 PE=4 SV=1 - [B7Q405_IXOSC]
B7QJ68	3.68	2	48.4955	8.76318	6.73643	Putative uncharacterized protein (Fragment) OS=Ixodes scapularis GN=IscW_ISCW013728 PE=4 SV=1 - [B7QJ68_IXOSC]
E3SRV6	5.02	2	24.0222	8.1333	6.01569	Translation elongation factor EF1-alpha (Fragment) OS=Ixodes persulcatus PE=4 SV=1 - [E3SRV6_IXOPE]
B7P5N9	6.96	2	16.7465	7.09326	4.41393	Cuticle protein, putative OS=Ixodes scapularis GN=IscW_ISCW016293 PE=4 SV=1 - [B7P5N9_IXOSC]
B7PIJ0	4.72	2	24.8532	5.37646	4.41393	Putative uncharacterized protein OS=Ixodes scapularis GN=IscW_ISCW003783 PE=4 SV=1 - [B7PIJ0_IXOSC]
B7Q7F6	5.39	2	55.7263	6.45557	2.36613	Inhibitor of apoptosis protein 1 and 2, iap1, iap2, putative OS=Ixodes scapularis GN=IscW_ISCW010694 PE=4 SV=1 - [B7Q7F6_IXOSC]
B7QDV1	5.06	2	24.8415	10.7407	4.24821	Histone, putative OS=Ixodes scapularis GN=IscW_ISCW012234 PE=3 SV=1 - [B7QDV1_IXOSC]
B5L666	5.64	2	21.3241	8.32373	6.01569	Subolesin-interacting protein GII (Fragment) OS=Boophilus microplus PE=2 SV=1 - [B5L666_BOOMI]
O99813	19.78	2	10.6873	5.78271	2.08029	NADH dehydrogenase 4L OS=Pholeoixodes hexagonus PE=4 SV=1 - [O99813_PHOHE]
B7P2V8	2.44	2	51.6094	5.74463	4.14189	Putative uncharacterized protein OS=Ixodes scapularis GN=IscW_ISCW001686 PE=4 SV=1 - [B7P2V8_IXOSC]
B7Q1P0	6.08	2	19.0772	8.03076	4.41393	Cuticle protein, putative OS=Ixodes scapularis GN=IscW_ISCW009312 PE=4 SV=1 - [B7Q1P0_IXOSC]
B7QAH4	6.08	2	19.2632	7.60596	4.41393	Cuticle protein, putative OS=Ixodes scapularis GN=IscW_ISCW022373 PE=4 SV=1 - [B7QAH4_IXOSC]
B7QB40	10.64	2	31.608	7.97217	2.10479	Protein phosphatase 2C, putative (Fragment) OS=Ixodes scapularis GN=IscW_ISCW022585 PE=4 SV=1 - [B7QB40_IXOSC]
B7P4Q5	6.52	2	23.4711	10.0376	4.79745	Cuticle protein, putative OS=Ixodes scapularis GN=IscW_ISCW001654 PE=4 SV=1 - [B7P4Q5_IXOSC]
B7P9I5	5.79	2	84.1685	8.38232	4.35691	Glutamate receptor, putative (Fragment) OS=Ixodes scapularis GN=IscW_ISCW001842 PE=4 SV=1 - [B7P9I5_IXOSC]
B7PE28	3.6	2	87.6465	7.23975	4.15979	Oxysterol-binding protein 3, putative (Fragment) OS=Ixodes scapularis GN=IscW_ISCW018330 PE=4 SV=1 - [B7PE28_IXOSC]
B7PRW5	3.91	2	55.1906	5.46533	4.28892	Ankyrin repeat containing protein OS=Ixodes scapularis GN=IscW_ISCW019902 PE=4 SV=1 - [B7PRW5_IXOSC]
B7Q5M8	3.18	2	37.1909	4.77979	4.41393	Putative uncharacterized protein OS=Ixodes scapularis GN=IscW_ISCW020942 PE=4 SV=1 - [B7Q5M8_IXOSC]
B7P248	3.32	2	74.6291	8.99756	4.92043	Cell adhesion molecule, putative OS=Ixodes scapularis GN=IscW_ISCW000259 PE=4 SV=1 - [B7P248_IXOSC]
B7PHK4	4	2	34.1475	4.90674	5.30801	Beta-tubulin, putative OS=Ixodes scapularis GN=IscW_ISCW005137 PE=4 SV=1 - [B7PHK4_IXOSC]
B7PZ65	2.95	2	32.9866	10.9751	4.35004	Putative uncharacterized protein OS=Ixodes scapularis GN=IscW_ISCW009453 PE=4 SV=1 - [B7PZ65_IXOSC]
B7PA41	2.16	2	134.413	6.78564	2.1392	Putative uncharacterized protein OS=Ixodes scapularis GN=IscW_ISCW016752 PE=4 SV=1 - [B7PA41_IXOSC]
B7PJ13	1.81	2	121.322	9.24658	4.29335	Pkd1l2, putative (Fragment) OS=Ixodes scapularis GN=IscW_ISCW004388 PE=4 SV=1 - [B7PJ13_IXOSC]
B7P7W2	6.79	2	68.9276	9.77393	6.90582	Putative uncharacterized protein (Fragment) OS=Ixodes scapularis GN=IscW_ISCW017054 PE=4 SV=1 - [B7P7W2_IXOSC]
B7Q8A3	6.82	2	19.1963	5.05908	4.38929	Putative uncharacterized protein OS=Ixodes scapularis GN=IscW_ISCW011131 PE=4 SV=1 - [B7Q8A3_IXOSC]
B7PM44	12.58	2	18.2229	9.94971	4.30644	Ribonuclease P/MRP protein subunit POP5, putative OS=Ixodes scapularis GN=IscW_ISCW006802 PE=4 SV=1 - [B7PM44_IXOSC]
B7Q349	2.38	2	50.7213	9.02686	6.01569	Elongation factor 1-alpha OS=Ixodes scapularis GN=IscW_ISCW020299 PE=3 SV=1 - [B7Q349_IXOSC]
B7Q8G4	2.48	2	209.337	4.71631	4.45722	Fibrillin-1, putative (Fragment) OS=Ixodes scapularis GN=IscW_ISCW021545 PE=4 SV=1 - [B7Q8G4_IXOSC]
B7QN80	7.2	2	31.5076	9.61279	2.07117	Fatty acyl-CoA elongase, putative OS=Ixodes scapularis GN=IscW_ISCW015238 PE=4 SV=1 - [B7QN80_IXOSC]
D8WXV8	3.78	2	32.0235	7.03467	6.01569	Elongation factor 1-alpha (Fragment) OS=Ixodes uriae PE=4 SV=1 - [D8WXV8_9ACAR]
B7PR96	9.93	2	32.9305	5.93506	2.07838	Metalloprotease, putative (Fragment) OS=Ixodes scapularis GN=IscW_ISCW006669 PE=4 SV=1 - [B7PR96_IXOSC]
B7PW63	6.75	2	16.9376	6.80029	4.38035	Cuticle protein, putative (Fragment) OS=Ixodes scapularis GN=IscW_ISCW007407 PE=4 SV=1 - [B7PW63_IXOSC]
B7Q515	11.57	2	24.193	6.1001	2.08565	Putative uncharacterized protein OS=Ixodes scapularis GN=IscW_ISCW010808 PE=4 SV=1 - [B7Q515_IXOSC]
B5M799	12.1	2	13.8246	10.521	2.51062	Histone H2B OS=Amblyomma americanum PE=2 SV=1 - [B5M799_AMBAM]
B7QKT5	3.28	2	34.1582	9.93506	7.45412	Transposase, putative OS=Ixodes scapularis GN=IscW_ISCW023449 PE=4 SV=1 - [B7QKT5_IXOSC]
B7P298	4.8	2	24.3179	5.5415	4.38035	Cuticular protein, putative OS=Ixodes scapularis GN=IscW_ISCW001420 PE=4 SV=1 - [B7P298_IXOSC]
B7PRG9	9.3	2	14.9649	5.14795	4.10627	DNA-directed RNA polymerase subunit OS=Ixodes scapularis GN=IscW_ISCW007621 PE=3 SV=1 - [B7PRG9_IXOSC]
B7QJJ8	9.71	2	19.8334	5.84619	4.08486	Secreted salivary gland peptide, putative OS=Ixodes scapularis GN=IscW_ISCW015042 PE=4 SV=1 - [B7QJJ8_IXOSC]
G3MMX6	28.68	2	15.3785	11.2681	10.5243	Putative uncharacterized protein OS=Amblyomma maculatum PE=2 SV=1 - [G3MMX6_9ACAR]
F0J8I9	2.81	2	43.1192	8.33838	6.01569	Elongation factor 1-alpha (Fragment) OS=Amblyomma variegatum PE=2 SV=1 - [F0J8I9_AMBVA]
Q9BNV9	3.02	2	40.0746	7.72314	6.01569	Elongation factor 1-alpha (Fragment) OS=Amblyomma sp. 'Amb2' PE=2 SV=1 - [Q9BNV9_9ACAR]
F0J8S3	11.79	2	25.1092	4.80518	6.39648	Beta-tubulin (Fragment) OS=Amblyomma variegatum PE=2 SV=1 - [F0J8S3_AMBVA]
G0Z2I4	3.22	2	68.1027	5.92236	4.6131	Bm86-like protein (Fragment) OS=Hyalomma detritum PE=2 SV=1 - [G0Z2I4_9ACAR]
G3MGH3	2.19	2	54.8967	9.29053	6.01569	Elongation factor 1-alpha (Fragment) OS=Amblyomma maculatum PE=2 SV=1 - [G3MGH3_9ACAR]
G3MMZ4	9.3	2	14.9479	5.14795	4.10627	DNA-directed RNA polymerase subunit OS=Amblyomma maculatum PE=2 SV=1 - [G3MMZ4_9ACAR]
G3MN08	12.1	2	13.7946	10.521	2.51062	Histone H2B OS=Amblyomma maculatum PE=2 SV=1 - [G3MN08_9ACAR]
G3MN11	5.65	2	13.3115	10.7261	8.18532	Histone H2A OS=Amblyomma maculatum PE=2 SV=1 - [G3MN11_9ACAR]
G3MNR4	5.47	2	13.4415	10.5796	6.52391	Histone H2A OS=Amblyomma maculatum PE=2 SV=1 - [G3MNR4_9ACAR]
G3MN10	12.1	2	13.8536	10.521	2.51062	Histone H2B OS=Amblyomma maculatum PE=2 SV=1 - [G3MN10_9ACAR]
G3MFQ4	11.36	2	19.745	7.34229	6.20168	Putative uncharacterized protein (Fragment) OS=Amblyomma maculatum PE=2 SV=1 - [G3MFQ4_9ACAR]
G3MKD6	11.89	2	26.6	5.32568	2.04442	Putative uncharacterized protein OS=Amblyomma maculatum PE=2 SV=1 - [G3MKD6_9ACAR]
P50927	14.29	1	15.869	9.29053	2.17912	17 kDa surface antigen (Fragment) OS=Rickettsia amblyommii GN=omp PE=3 SV=1 - [17KD_RICAM]
B7Q5K1	6.6	1	43.7199	6.56592	2.07469	Queuine tRNA-ribosyltransferase subunit QTRTD1 homolog OS=Ixodes scapularis GN=ISCW021855 PE=3 SV=1 - [QTRD1_IXOSC]
Q4PN05	6.55	1	24.9705	8.00146	2.85804	Putative salivary protein (Fragment) OS=Ixodes scapularis GN=IscW_ISCW010436 PE=2 SV=1 - [Q4PN05_IXOSC]
Q4PMA2	6.19	1	35.6537	5.73193	2.10736	Cytosolic sulfotransferase OS=Ixodes scapularis GN=IscW_ISCW020846 PE=2 SV=1 - [Q4PMA2_IXOSC]
Q5ER75	12.12	1	28.947	7.15186	2.10087	Intestinal protein Bm86-like (Fragment) OS=Boophilus microplus PE=2 SV=1 - [Q5ER75_BOOMI]
E5KCH3	3.08	1	71.8102	5.93506	3.78986	Bm86 glycoprotein OS=Boophilus microplus PE=2 SV=1 - [E5KCH3_BOOMI]
Q9NB96	3.95	1	60.8615	8.68994	2.32475	P450 CYP319A1 OS=Boophilus microplus GN=CYP319A1 PE=2 SV=1 - [Q9NB96_BOOMI]
B7P0N2	3.87	1	95.7757	7.13721	2.05165	Chitinase, putative OS=Ixodes scapularis GN=IscW_ISCW016212 PE=3 SV=1 - [B7P0N2_IXOSC]
B7PI11	6.84	1	27.5643	10.9312	2.20661	Homeobox protein, putative OS=Ixodes scapularis GN=IscW_ISCW017712 PE=4 SV=1 - [B7PI11_IXOSC]
B7PJA3	1.08	1	212.73	8.104	0	DNA-directed RNA polymerase (Fragment) OS=Ixodes scapularis GN=IscW_ISCW004607 PE=3 SV=1 - [B7PJA3_IXOSC]
B7PR65	8.33	1	27.9923	8.54346	0	Polyprotein of retroviral origin, putative OS=Ixodes scapularis GN=IscW_ISCW006023 PE=4 SV=1 - [B7PR65_IXOSC]
B7PRT4	5.07	1	44.315	5.89697	2.10533	Glypican, putative (Fragment) OS=Ixodes scapularis GN=IscW_ISCW019448 PE=3 SV=1 - [B7PRT4_IXOSC]
B7QC85	0.89	1	90.2289	5.04639	5.90248	Tumor rejection antigen (Gp96), putative (Fragment) OS=Ixodes scapularis GN=IscW_ISCW022766 PE=3 SV=1 - [B7QC85_IXOSC]
B7QLS8	2.24	1	96.7565	6.25244	2.01786	Cyclic nucleotide phosphodiesterase, putative (Fragment) OS=Ixodes scapularis GN=IscW_ISCW023601 PE=4 SV=1 - [B7QLS8_IXOSC]
E5KCI3	3.09	1	71.59	5.98584	3.78986	Bm86 glycoprotein OS=Boophilus microplus PE=2 SV=1 - [E5KCI3_BOOMI]
Q08G07	12.85	1	19.773	7.66455	3.7338	Hq05 OS=Haemaphysalis qinghaiensis PE=2 SV=1 - [Q08G07_9ACAR]
A8WAA7	0.64	1	212.571	7.88428	2.39893	Vitellogenin-2 OS=Dermacentor variabilis GN=Vg-2 PE=2 SV=2 - [A8WAA7_DERVA]
B5M735	48.72	1	4.5884	8.22119	4.05612	Sodium/potassium-dependent ATPase beta-2 subunit (Fragment) OS=Amblyomma americanum PE=2 SV=1 - [B5M735_AMBAM]
B7P1V1	7.05	1	41.3025	7.38623	2.03863	Putative uncharacterized protein OS=Ixodes scapularis GN=IscW_ISCW000016 PE=4 SV=1 - [B7P1V1_IXOSC]
B7P593	0.82	1	105.122	9.56885	3.91401	RNA recognition rrm/rnp domain, putative OS=Ixodes scapularis GN=IscW_ISCW015614 PE=4 SV=1 - [B7P593_IXOSC]
B7P7T4	5.15	1	15.3185	11.2681	8.09204	Core histone H2A/H2B/H3/H4 OS=Ixodes scapularis GN=IscW_ISCW002300 PE=3 SV=1 - [B7P7T4_IXOSC]
B7PFZ8	5.88	1	58.7904	7.82568	2.00041	Kekkon1 (Kek1), putative OS=Ixodes scapularis GN=IscW_ISCW018003 PE=4 SV=1 - [B7PFZ8_IXOSC]
B7PHL7	26	1	5.5979	5.94775	2.52539	Putative uncharacterized protein OS=Ixodes scapularis GN=IscW_ISCW017994 PE=4 SV=1 - [B7PHL7_IXOSC]
B7Q201	2.87	1	110.49	5.69385	2.07375	Agrin, putative OS=Ixodes scapularis GN=IscW_ISCW020057 PE=4 SV=1 - [B7Q201_IXOSC]
B7Q5A7	21.84	1	9.43168	8.96826	2.39749	Lim-only, putative OS=Ixodes scapularis GN=IscW_ISCW010705 PE=4 SV=1 - [B7Q5A7_IXOSC]
B7Q7T0	0.96	1	124.694	7.78174	2.14033	Putative uncharacterized protein OS=Ixodes scapularis GN=IscW_ISCW020910 PE=4 SV=1 - [B7Q7T0_IXOSC]
B7Q8M6	3.41	1	69.9481	8.6167	2.1694	Putative uncharacterized protein OS=Ixodes scapularis GN=IscW_ISCW010897 PE=4 SV=1 - [B7Q8M6_IXOSC]
B7QFQ4	2.97	1	109.865	8.32373	2.06762	DNA polymerase OS=Ixodes scapularis GN=IscW_ISCW012960 PE=3 SV=1 - [B7QFQ4_IXOSC]
B7QGF3	6.05	1	35.3494	8.06006	2.12795	Asparaginase, putative OS=Ixodes scapularis GN=IscW_ISCW022371 PE=4 SV=1 - [B7QGF3_IXOSC]
B7QLU2	7.54	1	28.0624	7.85498	2.00284	20-hydroxysteroid dehydrogenase, putative OS=Ixodes scapularis GN=IscW_ISCW014791 PE=3 SV=1 - [B7QLU2_IXOSC]
E5KCH9	3.08	1	71.7362	6.03662	3.78986	Bm86 glycoprotein OS=Boophilus microplus PE=2 SV=1 - [E5KCH9_BOOMI]
Q19V51	0.78	1	177.544	6.81494	2.06539	Hemelipoglycoprotein OS=Dermacentor variabilis PE=2 SV=1 - [Q19V51_DERVA]
B7P5H8	18.45	1	11.0743	4.91943	2.11939	Ovochymase, putative OS=Ixodes scapularis GN=IscW_ISCW000363 PE=3 SV=1 - [B7P5H8_IXOSC]
B7P997	9.73	1	33.1054	9.11475	2.04057	Valacyclovir hydrolase, putative OS=Ixodes scapularis GN=IscW_ISCW002326 PE=4 SV=1 - [B7P997_IXOSC]
B7PKJ0	18.87	1	18.2331	7.98682	2.49016	Cytochrome P450, putative OS=Ixodes scapularis GN=IscW_ISCW005328 PE=4 SV=1 - [B7PKJ0_IXOSC]
B7Q5N9	18.64	1	13.0664	9.43701	2.00231	Putative uncharacterized protein OS=Ixodes scapularis GN=IscW_ISCW011748 PE=4 SV=1 - [B7Q5N9_IXOSC]
B7Q8P9	7.51	1	43.6113	8.19189	2.07277	Butyrate induced transcript, putative OS=Ixodes scapularis GN=IscW_ISCW021603 PE=4 SV=1 - [B7Q8P9_IXOSC]
B7Q9L8	2.9	1	63.3538	5.56689	2.03447	Putative uncharacterized protein OS=Ixodes scapularis GN=IscW_ISCW011172 PE=4 SV=1 - [B7Q9L8_IXOSC]
B7QB85	2.04	1	90.4098	7.79639	2.12725	Putative uncharacterized protein OS=Ixodes scapularis GN=IscW_ISCW022060 PE=4 SV=1 - [B7QB85_IXOSC]
E5KCI1	3.08	1	71.7352	6.16357	3.78986	Bm86 glycoprotein OS=Boophilus microplus PE=2 SV=1 - [E5KCI1_BOOMI]
Q8MVE7	19.15	1	10.3888	8.19189	2.00108	Putative secreted protein OS=Ixodes scapularis PE=4 SV=1 - [Q8MVE7_IXOSC]
B7PB78	3.36	1	61.574	4.67822	2.07363	Putative uncharacterized protein OS=Ixodes scapularis GN=IscW_ISCW016895 PE=4 SV=1 - [B7PB78_IXOSC]
B7PF89	6.51	1	31.4743	8.646	2.07169	Putative uncharacterized protein OS=Ixodes scapularis GN=IscW_ISCW003685 PE=4 SV=1 - [B7PF89_IXOSC]
B7PIL7	4.43	1	23.4382	7.31299	2.10439	Putative uncharacterized protein OS=Ixodes scapularis GN=IscW_ISCW004046 PE=4 SV=1 - [B7PIL7_IXOSC]
B7PJ98	6.01	1	30.8362	11.1655	2.27702	Putative uncharacterized protein OS=Ixodes scapularis GN=IscW_ISCW017774 PE=4 SV=1 - [B7PJ98_IXOSC]
B7PRE4	7.38	1	13.0973	5.41455	2.18752	Cuticular protein, putative OS=Ixodes scapularis GN=IscW_ISCW008454 PE=4 SV=1 - [B7PRE4_IXOSC]
B7PSA1	4.53	1	27.2529	9.61279	2.09376	Putative uncharacterized protein OS=Ixodes scapularis GN=IscW_ISCW019517 PE=4 SV=1 - [B7PSA1_IXOSC]
B7PTG7	10.64	1	31.7974	6.69775	0	Putative uncharacterized protein OS=Ixodes scapularis GN=IscW_ISCW007973 PE=4 SV=1 - [B7PTG7_IXOSC]
B7Q529	1.31	1	165.283	8.44092	2.68003	Putative uncharacterized protein OS=Ixodes scapularis GN=IscW_ISCW011197 PE=4 SV=1 - [B7Q529_IXOSC]
B7Q5V0	41.18	1	9.42975	7.04932	2.14401	Putative uncharacterized protein OS=Ixodes scapularis GN=IscW_ISCW011203 PE=4 SV=1 - [B7Q5V0_IXOSC]
B7Q9Y6	0.74	1	190.435	5.5542	2.03194	Putative uncharacterized protein OS=Ixodes scapularis GN=IscW_ISCW021260 PE=4 SV=1 - [B7Q9Y6_IXOSC]
B7QBR2	3.58	1	54.7536	6.84424	2.05486	Putative uncharacterized protein OS=Ixodes scapularis GN=IscW_ISCW022909 PE=4 SV=1 - [B7QBR2_IXOSC]
B7QJU6	15.17	1	15.9924	6.53662	2.04244	AMP dependent CoA ligase, putative OS=Ixodes scapularis GN=IscW_ISCW015030 PE=4 SV=1 - [B7QJU6_IXOSC]
B7QJV6	0.94	1	117.744	8.00146	2.18733	ELK channel, putative OS=Ixodes scapularis GN=IscW_ISCW023781 PE=4 SV=1 - [B7QJV6_IXOSC]
B7QME0	11.98	1	26.7321	9.37842	2.25249	Putative uncharacterized protein OS=Ixodes scapularis GN=IscW_ISCW023510 PE=4 SV=1 - [B7QME0_IXOSC]
B7P0K9	5.86	1	37.0093	7.09326	2.01316	Serine/threonine protein kinase, putative (Fragment) OS=Ixodes scapularis GN=IscW_ISCW000084 PE=4 SV=1 - [B7P0K9_IXOSC]
B7P5I4	5.79	1	35.5741	7.13721	2.13124	Putative uncharacterized protein OS=Ixodes scapularis GN=IscW_ISCW001564 PE=4 SV=1 - [B7P5I4_IXOSC]
B7PD37	5.52	1	36.7508	4.86865	2.2215	Translation initiation factor 2, alpha subunit, putative OS=Ixodes scapularis GN=IscW_ISCW017360 PE=4 SV=1 - [B7PD37_IXOSC]
B7PG61	2.68	1	34.4642	6.04932	2.14002	Salivary sulfotransferase, putative OS=Ixodes scapularis GN=IscW_ISCW017683 PE=4 SV=1 - [B7PG61_IXOSC]
B7PPI1	7.69	1	12.602	5.03369	2.18752	Cuticular protein, putative (Fragment) OS=Ixodes scapularis GN=IscW_ISCW024407 PE=4 SV=1 - [B7PPI1_IXOSC]
B7PRF4	4.86	1	58.8332	5.12256	2.17659	Ryanodine receptor, putative (Fragment) OS=Ixodes scapularis GN=IscW_ISCW007204 PE=4 SV=1 - [B7PRF4_IXOSC]
B7PTW8	4.14	1	30.4304	9.17334	3.69063	Putative uncharacterized protein OS=Ixodes scapularis GN=IscW_ISCW019439 PE=4 SV=1 - [B7PTW8_IXOSC]
B7PUG9	2.88	1	68.5671	8.86572	2.10618	Sidestep protein, putative OS=Ixodes scapularis GN=IscW_ISCW007282 PE=4 SV=1 - [B7PUG9_IXOSC]
B7PUM2	26.32	1	10.6351	10.272	2.0368	Putative uncharacterized protein OS=Ixodes scapularis GN=IscW_ISCW007983 PE=4 SV=1 - [B7PUM2_IXOSC]
B7P2I0	15.79	1	8.7204	6.53662	10.6539	Putative uncharacterized protein OS=Ixodes scapularis GN=IscW_ISCW015957 PE=4 SV=1 - [B7P2I0_IXOSC]
B7P755	4.81	1	61.6673	4.38623	2.24825	Putative uncharacterized protein OS=Ixodes scapularis GN=IscW_ISCW001329 PE=4 SV=1 - [B7P755_IXOSC]
B7PGD2	2.14	1	154.104	6.58057	2.0804	Tyrosine protein phosphatase non-receptor type, putative OS=Ixodes scapularis GN=IscW_ISCW004242 PE=4 SV=1 - [B7PGD2_IXOSC]
B7PT51	9	1	11.7383	12.1323	2.02637	Putative uncharacterized protein OS=Ixodes scapularis GN=IscW_ISCW024499 PE=4 SV=1 - [B7PT51_IXOSC]
B7PU38	4.71	1	50.5093	7.34229	2.42473	Putative uncharacterized protein (Fragment) OS=Ixodes scapularis GN=IscW_ISCW007758 PE=4 SV=1 - [B7PU38_IXOSC]
B7Q5G8	0.81	1	257.518	5.47803	3.7535	Spectrin beta chain, putative OS=Ixodes scapularis GN=IscW_ISCW021585 PE=4 SV=1 - [B7Q5G8_IXOSC]
B7Q745	6.35	1	20.6761	4.55127	3.08433	Serine carboxypeptidase, putative (Fragment) OS=Ixodes scapularis GN=IscW_ISCW011531 PE=4 SV=1 - [B7Q745_IXOSC]
B7QCS1	1.86	1	182.831	6.50732	2.26367	Transcription initiation factor tfii-D, putative (Fragment) OS=Ixodes scapularis GN=IscW_ISCW012742 PE=4 SV=1 - [B7QCS1_IXOSC]
B7QGN8	13.55	1	26.6668	4.58936	2.20714	Putative uncharacterized protein OS=Ixodes scapularis GN=IscW_ISCW014403 PE=4 SV=1 - [B7QGN8_IXOSC]
B7QKP5	3	1	69.9582	8.36768	7.25836	Carnitine palmitoyltransferase II, putative (Fragment) OS=Ixodes scapularis GN=IscW_ISCW023345 PE=3 SV=1 - [B7QKP5_IXOSC]
A0MVX0	0.78	1	176.928	6.78564	2.06539	Heme lipoprotein OS=Amblyomma americanum PE=2 SV=2 - [A0MVX0_AMBAM]
B7P5U6	11.65	1	27.2943	5.18604	0	Arrestin domain-containing protein, putative OS=Ixodes scapularis GN=IscW_ISCW000682 PE=4 SV=1 - [B7P5U6_IXOSC]
B7P9M0	3.77	1	54.2603	6.23975	2.13124	Serine/threonine protein kinase, putative OS=Ixodes scapularis GN=IscW_ISCW002207 PE=4 SV=1 - [B7P9M0_IXOSC]
B7PHV3	8.14	1	41.6765	9.83252	2.01676	Peptidyl-glycine alpha-amidating monooxygenase, putative OS=Ixodes scapularis GN=IscW_ISCW004436 PE=4 SV=1 - [B7PHV3_IXOSC]
B7PLA2	3.88	1	35.7464	4.90674	2.05777	Reticulocalbin, putative OS=Ixodes scapularis GN=IscW_ISCW018741 PE=4 SV=1 - [B7PLA2_IXOSC]
B7PY90	7.19	1	37.0597	7.54736	2.25368	Secreted protein, putative OS=Ixodes scapularis GN=IscW_ISCW020022 PE=4 SV=1 - [B7PY90_IXOSC]
B7Q440	42	1	5.947	10.4771	0	Putative uncharacterized protein (Fragment) OS=Ixodes scapularis GN=IscW_ISCW010357 PE=4 SV=1 - [B7Q440_IXOSC]
B7Q793	7.37	1	42.0618	9.08545	2.14441	Peptide synthetase, putative (Fragment) OS=Ixodes scapularis GN=IscW_ISCW011488 PE=4 SV=1 - [B7Q793_IXOSC]
B7Q7P1	3.53	1	73.4013	5.57959	2.13831	Putative uncharacterized protein OS=Ixodes scapularis GN=IscW_ISCW021312 PE=4 SV=1 - [B7Q7P1_IXOSC]
B7Q945	9.52	1	34.385	7.32764	2.06553	Putative uncharacterized protein OS=Ixodes scapularis GN=IscW_ISCW021217 PE=4 SV=1 - [B7Q945_IXOSC]
B7QF60	12.38	1	22.3488	8.04541	2.23646	Lipid exporter ABCA1, putative (Fragment) OS=Ixodes scapularis GN=IscW_ISCW012939 PE=4 SV=1 - [B7QF60_IXOSC]
B7QHJ8	17.8	1	12.1694	4.66553	2.07902	Putative uncharacterized protein OS=Ixodes scapularis GN=IscW_ISCW023796 PE=4 SV=1 - [B7QHJ8_IXOSC]
B7QIL0	0.73	1	172.336	6.80029	3.814	Hemelipoglycoprotein, putative (Fragment) OS=Ixodes scapularis GN=IscW_ISCW014675 PE=4 SV=1 - [B7QIL0_IXOSC]
B7QL52	54.24	1	7.07354	9.08545	2.37154	RNA polymerases I, II and III shared polypeptide, putative OS=Ixodes scapularis GN=IscW_ISCW023350 PE=4 SV=1 - [B7QL52_IXOSC]
B7QLR0	8.8	1	24.0048	4.97021	2.28115	Putative uncharacterized protein (Fragment) OS=Ixodes scapularis GN=IscW_ISCW013642 PE=4 SV=1 - [B7QLR0_IXOSC]
Q4PMS6	9.09	1	14.355	5.45264	3.12484	Putative secreted cystatin 2 OS=Ixodes scapularis PE=1 SV=1 - [Q4PMS6_IXOSC]
B7P1X2	15.33	1	15.2906	8.74854	2.00733	Secreted protein, putative OS=Ixodes scapularis GN=IscW_ISCW016406 PE=4 SV=1 - [B7P1X2_IXOSC]
B7P4Q3	5	1	16.4414	7.89893	4.19224	Putative uncharacterized protein OS=Ixodes scapularis GN=IscW_ISCW001652 PE=4 SV=1 - [B7P4Q3_IXOSC]
B7P5P6	3.76	1	39.4864	6.66846	2.41506	Putative uncharacterized protein OS=Ixodes scapularis GN=IscW_ISCW016301 PE=4 SV=1 - [B7P5P6_IXOSC]
B7P9M2	3.82	1	101.475	8.96826	2.06377	Kinase suppressor of Ras (KSR), putative (Fragment) OS=Ixodes scapularis GN=IscW_ISCW017442 PE=3 SV=1 - [B7P9M2_IXOSC]
B7PH05	3.65	1	64.1613	5.8208	2.11548	Apolipophorin, putative (Fragment) OS=Ixodes scapularis GN=IscW_ISCW004529 PE=4 SV=1 - [B7PH05_IXOSC]
B7QG71	1.96	1	89.7916	8.03076	3.69936	Putative uncharacterized protein (Fragment) OS=Ixodes scapularis GN=IscW_ISCW012721 PE=4 SV=1 - [B7QG71_IXOSC]
B7QNI1	13.19	1	26.249	8.74854	0	Putative uncharacterized protein (Fragment) OS=Ixodes scapularis GN=IscW_ISCW023854 PE=4 SV=1 - [B7QNI1_IXOSC]
C9W1G2	12.74	1	18.3102	9.5542	2.2607	Putative 22.5 kDa secreted histamine binding protein OS=Rhipicephalus sanguineus PE=2 SV=1 - [C9W1G2_RHISA]
Q6B8H7	8.78	1	23.8219	7.85498	2.16463	KUN-2 (Fragment) OS=Ixodes pacificus PE=2 SV=1 - [Q6B8H7_9ACAR]
Q4PMK1	9.5	1	22.9446	7.76709	2.02978	Putative secreted salivary protein OS=Ixodes scapularis PE=2 SV=1 - [Q4PMK1_IXOSC]
B5ABL8	0.8	1	170.696	6.91748	2.06539	Hemelipoglycoprotein 2 (Fragment) OS=Dermacentor variabilis PE=2 SV=1 - [B5ABL8_DERVA]
B7P3S7	2.98	1	77.4446	9.01221	2.03622	Putative uncharacterized protein OS=Ixodes scapularis GN=IscW_ISCW000600 PE=4 SV=1 - [B7P3S7_IXOSC]
B7PAY1	11.63	1	18.9375	5.38916	2.75568	Myosin regulatory light chain, putative OS=Ixodes scapularis GN=IscW_ISCW002027 PE=4 SV=1 - [B7PAY1_IXOSC]
B7PKS9	6.98	1	51.3156	6.23975	3.96053	Galactokinase, putative OS=Ixodes scapularis GN=IscW_ISCW005368 PE=3 SV=1 - [B7PKS9_IXOSC]
B7PL47	35.44	1	8.78952	8.00146	2.18623	Vacuolar H+ ATPase, putative OS=Ixodes scapularis GN=IscW_ISCW018653 PE=4 SV=1 - [B7PL47_IXOSC]
B7PW25	8.13	1	28.4183	9.36377	2.10648	GIY-YIG domain-containing protein, putative (Fragment) OS=Ixodes scapularis GN=IscW_ISCW019252 PE=4 SV=1 - [B7PW25_IXOSC]
B7PXI3	0.98	1	112.598	4.90674	2.52888	Spliceosomal protein sap, putative (Fragment) OS=Ixodes scapularis GN=IscW_ISCW020447 PE=4 SV=1 - [B7PXI3_IXOSC]
B7PYH3	3.74	1	56.0324	5.31299	2.02049	Putative uncharacterized protein OS=Ixodes scapularis GN=IscW_ISCW009099 PE=4 SV=1 - [B7PYH3_IXOSC]
B7PZG2	6.28	1	26.2358	4.80518	2.45318	Beta tubulin, putative (Fragment) OS=Ixodes scapularis GN=IscW_ISCW024581 PE=3 SV=1 - [B7PZG2_IXOSC]
B7Q5U1	9.66	1	17.2482	8.73389	7.61128	Secreted salivary gland peptide, putative OS=Ixodes scapularis GN=IscW_ISCW010929 PE=4 SV=1 - [B7Q5U1_IXOSC]
B7QLH4	2.35	1	75.7486	8.57275	2.03817	Paraplegin, putative OS=Ixodes scapularis GN=IscW_ISCW014866 PE=4 SV=1 - [B7QLH4_IXOSC]
E5KCI6	3.08	1	71.7952	6.03662	3.78986	Bm86 glycoprotein OS=Boophilus microplus PE=2 SV=1 - [E5KCI6_BOOMI]
B7P1Z9	6.63	1	19.2898	8.36768	2.16136	Putative uncharacterized protein OS=Ixodes scapularis GN=IscW_ISCW016091 PE=4 SV=1 - [B7P1Z9_IXOSC]
B7P416	1.42	1	144.418	8.98291	2.11734	Cell adhesion molecule, putative (Fragment) OS=Ixodes scapularis GN=IscW_ISCW001673 PE=4 SV=1 - [B7P416_IXOSC]
B7PAI5	5.88	1	24.2711	6.11279	2.52539	Putative uncharacterized protein OS=Ixodes scapularis GN=IscW_ISCW002960 PE=4 SV=1 - [B7PAI5_IXOSC]
B7PE91	6.63	1	55.4972	8.1626	2.17009	Sorting nexin, putative OS=Ixodes scapularis GN=IscW_ISCW004847 PE=4 SV=1 - [B7PE91_IXOSC]
B7PFG0	2.86	1	81.3403	6.26514	2.41082	Putative uncharacterized protein OS=Ixodes scapularis GN=IscW_ISCW004162 PE=4 SV=1 - [B7PFG0_IXOSC]
B7PGZ9	2.27	1	99.1113	6.91748	2.01986	Zinc finger protein, putative OS=Ixodes scapularis GN=IscW_ISCW017751 PE=4 SV=1 - [B7PGZ9_IXOSC]
B7PI01	4.3	1	51.9309	5.021	2.03449	Serine carboxypeptidase, putative (Fragment) OS=Ixodes scapularis GN=IscW_ISCW018397 PE=4 SV=1 - [B7PI01_IXOSC]
B7PQ93	14.6	1	24.7342	6.84424	2.06461	Trypsin, putative (Fragment) OS=Ixodes scapularis GN=IscW_ISCW006166 PE=3 SV=1 - [B7PQ93_IXOSC]
B7QGH6	5.97	1	35.1166	10.0229	2.06153	Protein Wnt OS=Ixodes scapularis GN=IscW_ISCW022384 PE=3 SV=1 - [B7QGH6_IXOSC]
B7PAJ2	5.15	1	15.4924	10.9751	5.37589	Histone H3, putative OS=Ixodes scapularis GN=IscW_ISCW003178 PE=3 SV=1 - [B7PAJ2_IXOSC]
B7PAK3	1.6	1	127.071	8.36768	2.09225	RNA helicase, putative OS=Ixodes scapularis GN=IscW_ISCW002555 PE=4 SV=1 - [B7PAK3_IXOSC]
B7PBC2	3.49	1	68.2326	8.45557	2.27606	mRNA capping enzyme, putative OS=Ixodes scapularis GN=IscW_ISCW002352 PE=4 SV=1 - [B7PBC2_IXOSC]
B7PBX3	2.64	1	127.465	8.20654	2.00832	Transient receptor potential channel 4, putative OS=Ixodes scapularis GN=IscW_ISCW016812 PE=4 SV=1 - [B7PBX3_IXOSC]
B7PKZ1	9.09	1	14.314	5.45264	3.12484	Secreted cystatin OS=Ixodes scapularis GN=IscW_ISCW018602 PE=1 SV=1 - [B7PKZ1_IXOSC]
B7PX45	12.13	1	30.2327	8.04541	2.01485	Putative uncharacterized protein OS=Ixodes scapularis GN=IscW_ISCW019386 PE=4 SV=1 - [B7PX45_IXOSC]
B7Q8H2	7.83	1	18.2591	5.17334	2.52539	Putative uncharacterized protein OS=Ixodes scapularis GN=IscW_ISCW021028 PE=3 SV=1 - [B7Q8H2_IXOSC]
B7QDY4	3.94	1	62.7362	6.60986	2.0906	Putative uncharacterized protein OS=Ixodes scapularis GN=IscW_ISCW022723 PE=4 SV=1 - [B7QDY4_IXOSC]
B7QEC6	32.84	1	7.03146	8.52881	2.02125	Secreted salivary gland peptide, putative (Fragment) OS=Ixodes scapularis GN=IscW_ISCW024742 PE=4 SV=1 - [B7QEC6_IXOSC]
B7QML8	18.71	1	16.3439	5.57959	2.16062	Putative uncharacterized protein OS=Ixodes scapularis GN=IscW_ISCW015215 PE=4 SV=1 - [B7QML8_IXOSC]
B7QN30	25.58	1	9.39892	11.2534	3.86315	Putative uncharacterized protein OS=Ixodes scapularis GN=IscW_ISCW015488 PE=4 SV=1 - [B7QN30_IXOSC]
D2ST80	3.17	1	69.5399	6.49365	3.78986	Bm86 protein (Fragment) OS=Boophilus microplus GN=Bm86 PE=2 SV=1 - [D2ST80_BOOMI]
B7P202	3.57	1	76.179	6.55127	3.66737	Putative uncharacterized protein OS=Ixodes scapularis GN=IscW_ISCW016094 PE=4 SV=1 - [B7P202_IXOSC]
B7PKP7	1.91	1	102.351	6.50732	2.00134	E3 ubiquitin protein ligase Bre1, putative OS=Ixodes scapularis GN=IscW_ISCW018698 PE=4 SV=1 - [B7PKP7_IXOSC]
B7PMS5	4.82	1	44.2222	5.36377	2.0904	Putative uncharacterized protein OS=Ixodes scapularis GN=IscW_ISCW019199 PE=4 SV=1 - [B7PMS5_IXOSC]
B7PRK4	9.6	1	21.8445	8.646	2.06975	GTP-binding ADP-ribosylation factor ARF1, putative OS=Ixodes scapularis GN=IscW_ISCW019261 PE=3 SV=1 - [B7PRK4_IXOSC]
B7Q3Y4	7.65	1	21.7837	10.4478	2.00205	Histone H2B, putative (Fragment) OS=Ixodes scapularis GN=IscW_ISCW021730 PE=3 SV=1 - [B7Q3Y4_IXOSC]
B7Q402	2.29	1	56.1978	5.97314	3.77905	Hemelipoglycoprotein, putative (Fragment) OS=Ixodes scapularis GN=IscW_ISCW021704 PE=4 SV=1 - [B7Q402_IXOSC]
B7QMF6	11.7	1	10.4592	8.01611	2.38639	Putative uncharacterized protein (Fragment) OS=Ixodes scapularis GN=IscW_ISCW023030 PE=4 SV=1 - [B7QMF6_IXOSC]
B7QMI1	2.66	1	76.859	8.68994	2.20605	Mannosyltransferase 1, putative (Fragment) OS=Ixodes scapularis GN=IscW_ISCW023197 PE=4 SV=1 - [B7QMI1_IXOSC]
E5KCI4	3.08	1	71.8241	5.73193	3.78986	Bm86 glycoprotein OS=Boophilus microplus PE=2 SV=1 - [E5KCI4_BOOMI]
B7P389	3.64	1	35.7794	8.1333	2.288	Putative uncharacterized protein OS=Ixodes scapularis GN=IscW_ISCW000692 PE=4 SV=1 - [B7P389_IXOSC]
B7P5I7	5.03	1	73.5989	8.57275	2.11008	Putative uncharacterized protein (Fragment) OS=Ixodes scapularis GN=IscW_ISCW000904 PE=4 SV=1 - [B7P5I7_IXOSC]
B7P6N2	7.95	1	51.6792	7.35693	2.09172	Signal recognition particle receptor, putative OS=Ixodes scapularis GN=IscW_ISCW000466 PE=4 SV=1 - [B7P6N2_IXOSC]
B7PMP4	2.3	1	109.28	5.99854	2.10317	Furin2, putative OS=Ixodes scapularis GN=IscW_ISCW018863 PE=3 SV=1 - [B7PMP4_IXOSC]
B7PVJ6	6.59	1	40.7337	7.88428	2.07185	Mitogen-activated protein kinase kinase MKK4, putative OS=Ixodes scapularis GN=IscW_ISCW006910 PE=4 SV=1 - [B7PVJ6_IXOSC]
B7Q6R8	16.89	1	16.2155	6.17627	2.01936	26S protease regulatory subunit, putative (Fragment) OS=Ixodes scapularis GN=IscW_ISCW024697 PE=4 SV=1 - [B7Q6R8_IXOSC]
B7QLL0	6.3	1	57.9781	6.81494	0	NMD protein affecting ribosome stability and mRNA decay, putative OS=Ixodes scapularis GN=IscW_ISCW014702 PE=4 SV=1 - [B7QLL0_IXOSC]
E5KCI2	3.08	1	71.7662	6.03662	3.78986	Bm86 glycoprotein OS=Boophilus microplus PE=2 SV=1 - [E5KCI2_BOOMI]
B7P3P6	12.27	1	25.0271	9.42236	2.16892	Putative uncharacterized protein OS=Ixodes scapularis GN=IscW_ISCW001807 PE=4 SV=1 - [B7P3P6_IXOSC]
B7P5Q2	15.44	1	15.5547	7.75244	3.27728	Cuticle protein, putative OS=Ixodes scapularis GN=IscW_ISCW016307 PE=4 SV=1 - [B7P5Q2_IXOSC]
B7P5Y2	7.6	1	38.9206	10.2427	2.00451	Ribosomal protein S5, putative OS=Ixodes scapularis GN=IscW_ISCW000884 PE=3 SV=1 - [B7P5Y2_IXOSC]
B7PHZ1	2.49	1	42.8199	6.94678	4.07172	Tropomyosin, putative OS=Ixodes scapularis GN=IscW_ISCW003781 PE=4 SV=1 - [B7PHZ1_IXOSC]
B7PKS6	12.12	1	15.4047	6.23975	2.05855	Putative uncharacterized protein OS=Ixodes scapularis GN=IscW_ISCW005365 PE=4 SV=1 - [B7PKS6_IXOSC]
B7PPG2	16.81	1	12.3182	7.09326	2.00915	Putative uncharacterized protein OS=Ixodes scapularis GN=IscW_ISCW005507 PE=4 SV=1 - [B7PPG2_IXOSC]
B7PRE3	7.89	1	12.1326	4.84326	2.18752	Cuticular protein, putative OS=Ixodes scapularis GN=IscW_ISCW008453 PE=4 SV=1 - [B7PRE3_IXOSC]
B7PRS6	3.94	1	76.9256	6.50732	2.03743	Putative uncharacterized protein OS=Ixodes scapularis GN=IscW_ISCW019952 PE=4 SV=1 - [B7PRS6_IXOSC]
B7PVL6	5.07	1	38.9974	6.72705	2.23192	Jnk interacting protein, putative (Fragment) OS=Ixodes scapularis GN=IscW_ISCW007572 PE=4 SV=1 - [B7PVL6_IXOSC]
B7Q3E8	10	1	37.3352	7.82568	2.05261	Putative uncharacterized protein OS=Ixodes scapularis GN=IscW_ISCW009828 PE=4 SV=1 - [B7Q3E8_IXOSC]
B7QCH5	3.43	1	97.024	6.66846	2.01061	Coatomer subunit gamma (Fragment) OS=Ixodes scapularis GN=IscW_ISCW022475 PE=3 SV=1 - [B7QCH5_IXOSC]
B7QDC4	11.11	1	21.5521	5.13525	2.32844	LDL receptor ligand-binding repeat bearing protein, putative (Fragment) OS=Ixodes scapularis GN=IscW_ISCW013412 PE=4 SV=1 - [B7QDC4_IXOSC]
B7P5A0	11.66	1	18.7703	7.29834	4.07726	Putative uncharacterized protein OS=Ixodes scapularis GN=IscW_ISCW015773 PE=4 SV=1 - [B7P5A0_IXOSC]
B7P7U4	48.39	1	6.80369	12.1616	2.09906	Putative uncharacterized protein OS=Ixodes scapularis GN=IscW_ISCW002123 PE=4 SV=1 - [B7P7U4_IXOSC]
B7PXC2	3.06	1	78.2092	6.02393	2.72216	NADPH--cytochrome P450 reductase OS=Ixodes scapularis GN=IscW_ISCW020316 PE=3 SV=1 - [B7PXC2_IXOSC]
B7PXS9	5.49	1	39.8804	9.08545	2.02527	Uroporphyrinogen decarboxylase OS=Ixodes scapularis GN=IscW_ISCW020804 PE=3 SV=1 - [B7PXS9_IXOSC]
B7PYU3	10.67	1	18.7791	7.18115	2.02386	Secreted protein, putative (Fragment) OS=Ixodes scapularis GN=IscW_ISCW024526 PE=4 SV=1 - [B7PYU3_IXOSC]
B7QDE8	5.59	1	42.5869	7.00537	2.03558	Actin, putative OS=Ixodes scapularis GN=IscW_ISCW022123 PE=3 SV=1 - [B7QDE8_IXOSC]
B7QIL2	9.14	1	41.8003	9.31982	2.01241	Dreadlocks/dock, putative (Fragment) OS=Ixodes scapularis GN=IscW_ISCW023626 PE=4 SV=1 - [B7QIL2_IXOSC]
E2J6V1	6.25	1	21.4088	9.23193	3.85508	RNA-binding protein musashi subunit HRP1 (Fragment) OS=Hyalomma marginatum rufipes PE=2 SV=1 - [E2J6V1_9ACAR]
B6CNU3	3.29	1	67.6689	6.16357	3.78986	BM86 (Fragment) OS=Boophilus microplus PE=2 SV=1 - [B6CNU3_BOOMI]
B5M707	9.3	1	14.3157	5.57959	2.10426	Kunitz-type protease inhibitor OS=Amblyomma americanum PE=2 SV=1 - [B5M707_AMBAM]
B7P341	7.31	1	37.0904	7.76709	2.0305	Serine protease, putative OS=Ixodes scapularis GN=IscW_ISCW016417 PE=3 SV=1 - [B7P341_IXOSC]
B7P3H6	1.31	1	107.76	7.03467	3.74926	Skeletrophin, putative OS=Ixodes scapularis GN=IscW_ISCW001315 PE=4 SV=1 - [B7P3H6_IXOSC]
B7P591	9.6	1	39.3492	7.85498	2.65102	Phosphoribosylamidoimidazole-succinocarboxamide synthase, putative (Fragment) OS=Ixodes scapularis GN=IscW_ISCW015611 PE=4 SV=1 - [B7P591_IXOSC]
B7P648	7.66	1	28.1113	8.5874	2.04034	Beta-1,4-N-acetylgalactosaminyl transferase (BRE-4), putative OS=Ixodes scapularis GN=IscW_ISCW001614 PE=4 SV=1 - [B7P648_IXOSC]
B7P7Q8	0.98	1	115.158	8.42627	6.99313	DNA polymerase OS=Ixodes scapularis GN=IscW_ISCW002578 PE=3 SV=1 - [B7P7Q8_IXOSC]
B7PBI2	2.64	1	88.2571	6.49365	2.04976	F-box containing protein, putative OS=Ixodes scapularis GN=IscW_ISCW003305 PE=4 SV=1 - [B7PBI2_IXOSC]
B7PHA5	2.4	1	64.6143	8.93896	11.2027	Putative uncharacterized protein (Fragment) OS=Ixodes scapularis GN=IscW_ISCW017693 PE=4 SV=1 - [B7PHA5_IXOSC]
B7PK05	5.14	1	44.2056	8.26514	2.0714	Homogentisate 1,2-dioxygenase, putative OS=Ixodes scapularis GN=IscW_ISCW004334 PE=4 SV=1 - [B7PK05_IXOSC]
B7PLS1	7.77	1	12.1532	8.35303	2.09472	Putative uncharacterized protein (Fragment) OS=Ixodes scapularis GN=IscW_ISCW024355 PE=4 SV=1 - [B7PLS1_IXOSC]
B7PR15	2.6	1	96.2365	8.55811	2.06699	Myosin IA, putative OS=Ixodes scapularis GN=IscW_ISCW018858 PE=4 SV=1 - [B7PR15_IXOSC]
B7PVI7	3.68	1	37.1756	7.7085	3.85508	RNA-binding protein musashi, putative OS=Ixodes scapularis GN=IscW_ISCW007146 PE=4 SV=1 - [B7PVI7_IXOSC]
B7QDA5	1.56	1	75.2054	8.51416	2.03365	Atrophin 1 interacting protein 1, aip1, putative OS=Ixodes scapularis GN=IscW_ISCW022604 PE=4 SV=1 - [B7QDA5_IXOSC]
B7QKQ8	2.42	1	96.3878	8.00146	2.43106	Ammonium transporter, putative (Fragment) OS=Ixodes scapularis GN=IscW_ISCW023494 PE=3 SV=1 - [B7QKQ8_IXOSC]
E5KCI0	3.08	1	71.7642	6.03662	3.78986	Bm86 glycoprotein OS=Boophilus microplus PE=2 SV=1 - [E5KCI0_BOOMI]
Q6B8F9	14.8	1	21.6656	8.44092	2.25017	Putative salivary secreted peptide OS=Ixodes pacificus PE=2 SV=1 - [Q6B8F9_9ACAR]
B2BZV7	3.41	1	65.4888	6.06201	3.78986	BM86 (Fragment) OS=Boophilus microplus PE=2 SV=1 - [B2BZV7_BOOMI]
E5KCI7	3.09	1	71.456	5.80811	3.78986	Bm86 glycoprotein OS=Rhipicephalus annulatus PE=2 SV=1 - [E5KCI7_9ACAR]
F0J9Y8	3.02	1	39.5722	8.04541	2.96875	Fructose-bisphosphate aldolase OS=Amblyomma variegatum PE=2 SV=1 - [F0J9Y8_AMBVA]
F0J8W4	2.75	1	50.0868	5.88428	2.06539	Heme lipoprotein (Fragment) OS=Amblyomma variegatum PE=2 SV=1 - [F0J8W4_AMBVA]
F0J9Q3	3.08	1	26.4789	9.92041	3.94551	26S proteasome regulatory complex subunit RPN3/PSMD3 (Fragment) OS=Amblyomma variegatum PE=2 SV=1 - [F0J9Q3_AMBVA]
B2BZV8	3.28	1	67.7179	5.92236	3.78986	BA86-like protein (Fragment) OS=Rhipicephalus annulatus PE=2 SV=1 - [B2BZV8_9ACAR]
F0J8I5	12.45	1	26.4069	6.45557	2.09213	Salivary gland metalloprotease (Fragment) OS=Amblyomma variegatum PE=2 SV=1 - [F0J8I5_AMBVA]
E5D583	4.36	1	65.5587	5.65576	2.26693	ATAQ protein OS=Haemaphysalis elliptica PE=2 SV=1 - [E5D583_9ACAR]
F0J9P9	12.13	1	25.0776	6.58057	2.23195	Far upstream element-binding protein 1 (Fragment) OS=Amblyomma variegatum PE=2 SV=1 - [F0J9P9_AMBVA]
E5KCI9	3.09	1	71.4541	6.12549	3.78986	Bm86 glycoprotein OS=Rhipicephalus annulatus PE=2 SV=1 - [E5KCI9_9ACAR]
F0J8J1	6.03	1	22.7372	4.86865	2.04825	Vacuolar protein sorting protein (Fragment) OS=Amblyomma variegatum PE=2 SV=1 - [F0J8J1_AMBVA]
D0UMS3	16.85	1	19.793	8.82178	2.24128	SH2 domain binding protein (Fragment) OS=Amblyomma sp. 'Amb2' PE=2 SV=1 - [D0UMS3_9ACAR]
F0J9H5	12.88	1	19.1741	6.59521	2.14577	Translation initiation factor 4F ribosome/mRNA-bridging subunit (Fragment) OS=Amblyomma variegatum PE=2 SV=1 - [F0J9H5_AMBVA]
F0J950	9	1	22.9149	9.56885	2.04092	Ribosomal biogenesis protein (Fragment) OS=Amblyomma variegatum PE=2 SV=1 - [F0J950_AMBVA]
F0JA28	14.62	1	23.4913	4.61475	2.00178	Hirudin-like protein OS=Amblyomma variegatum PE=2 SV=1 - [F0JA28_AMBVA]
F0J8H2	11.31	1	18.7597	5.5542	2.02588	Salivary gland metalloprotease (Fragment) OS=Amblyomma variegatum PE=2 SV=1 - [F0J8H2_AMBVA]
F0J8K0	10.67	1	20.4004	8.19189	2.23032	Hypothetical glycine-rich secreted protein 3 (Fragment) OS=Amblyomma variegatum PE=2 SV=1 - [F0J8K0_AMBVA]
G3MQJ5	5.88	1	34.7161	8.71924	2.06474	Putative uncharacterized protein OS=Amblyomma maculatum PE=2 SV=1 - [G3MQJ5_9ACAR]
G3MQD4	6.9	1	45.09	8.06006	2.42789	Glutamine synthetase OS=Amblyomma maculatum PE=2 SV=1 - [G3MQD4_9ACAR]
G3MQ77	3.13	1	38.0256	8.03076	2.96875	Fructose-bisphosphate aldolase OS=Amblyomma maculatum PE=2 SV=1 - [G3MQ77_9ACAR]
G3MQP6	11.18	1	17.7976	4.98291	4.71204	Putative uncharacterized protein OS=Amblyomma maculatum PE=2 SV=1 - [G3MQP6_9ACAR]
G3MK18	4.09	1	57.2258	7.76709	2.306	Putative uncharacterized protein OS=Amblyomma maculatum PE=2 SV=1 - [G3MK18_9ACAR]
G3MK25	8.33	1	24.4232	4.58936	2.08272	Putative uncharacterized protein OS=Amblyomma maculatum PE=2 SV=1 - [G3MK25_9ACAR]
G3MRD8	5.92	1	54.6467	6.06201	2.07249	Putative uncharacterized protein OS=Amblyomma maculatum PE=2 SV=1 - [G3MRD8_9ACAR]
G3MKD1	8.22	1	24.6836	4.95752	2.08272	Putative uncharacterized protein OS=Amblyomma maculatum PE=2 SV=1 - [G3MKD1_9ACAR]
G3MKE6	8.78	1	23.1565	4.62744	2.08272	Putative uncharacterized protein OS=Amblyomma maculatum PE=2 SV=1 - [G3MKE6_9ACAR]
G3MLF7	8.06	1	24.1811	7.78174	2.1086	Putative uncharacterized protein OS=Amblyomma maculatum PE=2 SV=1 - [G3MLF7_9ACAR]
G3MLG4	3.23	1	30.7277	7.1958	2.19875	Putative uncharacterized protein OS=Amblyomma maculatum PE=2 SV=1 - [G3MLG4_9ACAR]
G3MSV2	20.14	1	15.6725	7.47412	2.212	Putative uncharacterized protein OS=Amblyomma maculatum PE=2 SV=1 - [G3MSV2_9ACAR]
G3MSV9	9.57	1	23.1024	6.87354	2.15344	Putative uncharacterized protein OS=Amblyomma maculatum PE=2 SV=1 - [G3MSV9_9ACAR]
G3MT17	2.31	1	79.38	6.37939	2.14075	Putative uncharacterized protein OS=Amblyomma maculatum PE=2 SV=1 - [G3MT17_9ACAR]
G3MT59	7.33	1	47.2104	8.63135	2.34855	Putative uncharacterized protein OS=Amblyomma maculatum PE=2 SV=1 - [G3MT59_9ACAR]
G3MT99	12.87	1	11.9797	8.07471	2.24224	Putative uncharacterized protein OS=Amblyomma maculatum PE=4 SV=1 - [G3MT99_9ACAR]
G3MFP8	2.53	1	49.3722	6.04932	2.24086	Putative uncharacterized protein (Fragment) OS=Amblyomma maculatum PE=2 SV=1 - [G3MFP8_9ACAR]
G3MGK5	3.5	1	47.921	4.80518	2.45318	Putative uncharacterized protein (Fragment) OS=Amblyomma maculatum PE=2 SV=1 - [G3MGK5_9ACAR]
G3MNE2	5.02	1	51.1055	5.49072	2.14049	Putative uncharacterized protein OS=Amblyomma maculatum PE=2 SV=1 - [G3MNE2_9ACAR]
G3MNK3	3.17	1	60.8533	6.82959	2.0483	Putative uncharacterized protein OS=Amblyomma maculatum PE=2 SV=1 - [G3MNK3_9ACAR]
G3MLQ5	5.43	1	25.0124	4.80518	2.04825	Putative uncharacterized protein OS=Amblyomma maculatum PE=2 SV=1 - [G3MLQ5_9ACAR]
G3MF50	3.87	1	56.7528	8.47021	5.62993	Putative uncharacterized protein (Fragment) OS=Amblyomma maculatum PE=2 SV=1 - [G3MF50_9ACAR]
G3MKF9	3.37	1	49.815	4.89404	2.45318	Putative uncharacterized protein OS=Amblyomma maculatum PE=2 SV=1 - [G3MKF9_9ACAR]
G3MR90	6.29	1	32.3304	6.62451	2.04183	Putative uncharacterized protein OS=Amblyomma maculatum PE=2 SV=1 - [G3MR90_9ACAR]
G3MS09	4.37	1	52.3449	8.80713	2.11819	Putative uncharacterized protein OS=Amblyomma maculatum PE=2 SV=1 - [G3MS09_9ACAR]
G3MHL7	4.05	1	33.9042	9.11475	3.85508	Putative uncharacterized protein (Fragment) OS=Amblyomma maculatum PE=2 SV=1 - [G3MHL7_9ACAR]
G3MK80	6.76	1	47.2087	8.29443	2.07292	Putative uncharacterized protein OS=Amblyomma maculatum PE=2 SV=1 - [G3MK80_9ACAR]
G3MHV7	4.13	1	37.265	6.12549	5.77698	Ribonuclease (Fragment) OS=Amblyomma maculatum PE=2 SV=1 - [G3MHV7_9ACAR]
G3MMA6	6.92	1	44.6582	10.3013	2.12661	Putative uncharacterized protein OS=Amblyomma maculatum PE=2 SV=1 - [G3MMA6_9ACAR]
G3MGD6	9.07	1	39.6271	8.29443	2.04598	Putative uncharacterized protein (Fragment) OS=Amblyomma maculatum PE=2 SV=1 - [G3MGD6_9ACAR]
G3MH98	5.88	1	65.3407	7.2251	2.01626	Putative uncharacterized protein (Fragment) OS=Amblyomma maculatum PE=2 SV=1 - [G3MH98_9ACAR]
G3MLH8	6.1	1	35.6055	7.29834	2.0124	Putative uncharacterized protein OS=Amblyomma maculatum PE=2 SV=1 - [G3MLH8_9ACAR]
G3MGX6	7.14	1	26.8802	5.90967	2.01118	Putative uncharacterized protein (Fragment) OS=Amblyomma maculatum PE=2 SV=1 - [G3MGX6_9ACAR]
G3MPT2	4.83	1	67.2847	7.47412	2.31004	Putative uncharacterized protein OS=Amblyomma maculatum PE=2 SV=1 - [G3MPT2_9ACAR]
G3MLF0	5.59	1	42.567	7.00537	2.03558	Putative uncharacterized protein OS=Amblyomma maculatum PE=2 SV=1 - [G3MLF0_9ACAR]
G3MHP0	9.56	1	33.1122	6.11279	2.212	Putative uncharacterized protein (Fragment) OS=Amblyomma maculatum PE=2 SV=1 - [G3MHP0_9ACAR]
G3MKD4	8.22	1	24.7295	4.89404	2.08272	Putative uncharacterized protein OS=Amblyomma maculatum PE=2 SV=1 - [G3MKD4_9ACAR]
G3MHG4	7.36	1	25.709	8.67529	2.02096	Putative uncharacterized protein (Fragment) OS=Amblyomma maculatum PE=2 SV=1 - [G3MHG4_9ACAR]
G3MT58	10.39	1	17.6827	9.56885	2.01145	Putative uncharacterized protein OS=Amblyomma maculatum PE=2 SV=1 - [G3MT58_9ACAR]
G3MFB3	2.85	1	72.2205	7.54736	2.00904	Putative uncharacterized protein (Fragment) OS=Amblyomma maculatum PE=2 SV=1 - [G3MFB3_9ACAR]
G3MKY9	11.43	1	16.1791	9.62744	2.01145	Putative uncharacterized protein OS=Amblyomma maculatum PE=2 SV=1 - [G3MKY9_9ACAR]
G3MQ45	9.94	1	18.7314	8.88037	2.06082	Putative uncharacterized protein OS=Amblyomma maculatum PE=2 SV=1 - [G3MQ45_9ACAR]
G3MIZ5	5.48	1	58.1929	5.96045	4.11668	Putative uncharacterized protein (Fragment) OS=Amblyomma maculatum PE=2 SV=1 - [G3MIZ5_9ACAR]
G3ML69	8.9	1	21.8487	6.94678	2.17595	Putative uncharacterized protein OS=Amblyomma maculatum PE=2 SV=1 - [G3ML69_9ACAR]
G3MNG6	5.73	1	32.6798	9.21729	2.03121	Putative uncharacterized protein OS=Amblyomma maculatum PE=2 SV=1 - [G3MNG6_9ACAR]
G3MS07	30.65	1	6.06003	9.56885	2.10301	Putative uncharacterized protein OS=Amblyomma maculatum PE=4 SV=1 - [G3MS07_9ACAR]
G3MJJ9	9.63	1	21.001	5.21143	2.08272	Putative uncharacterized protein (Fragment) OS=Amblyomma maculatum PE=2 SV=1 - [G3MJJ9_9ACAR]
G3MKE2	6.96	1	26.0994	5.10986	2.2554	Putative uncharacterized protein (Fragment) OS=Amblyomma maculatum PE=2 SV=1 - [G3MKE2_9ACAR]

## Sheet: ISG
Accession	Coverage	# Peptides	MW [kDa]	calc. pI	Score	Description
B7QE46	32.68	21	60.6968	5.90967	59.591	ATP synthase subunit beta OS=Ixodes scapularis GN=IscW_ISCW012509 PE=3 SV=1 - [B7QE46_IXOSC]
G3MHD3	30.56	19	59.1309	5.68115	54.7278	ATP synthase subunit beta (Fragment) OS=Amblyomma maculatum PE=2 SV=1 - [G3MHD3_9ACAR]
Q8MVA9	22.33	17	46.0508	8.41162	54.4432	Truncated secreted metalloprotease OS=Ixodes scapularis PE=2 SV=1 - [Q8MVA9_IXOSC]
G3MLM7	28.19	15	41.7668	5.47803	55.0445	Putative uncharacterized protein OS=Amblyomma maculatum PE=2 SV=1 - [G3MLM7_9ACAR]
A4UTU3	28.19	15	41.7968	5.47803	55.0445	Beta-actin OS=Dermacentor variabilis PE=2 SV=2 - [A4UTU3_DERVA]
Q5D579	28.34	15	41.5359	5.84619	55.0445	Actin (Fragment) OS=Ixodes ricinus PE=2 SV=1 - [Q5D579_IXORI]
B4XC06	28.27	15	41.6657	5.47803	55.0445	Actin (Fragment) OS=Haemaphysalis longicornis GN=ACT PE=2 SV=1 - [B4XC06_HAELO]
A9ZT00	28.19	15	41.7398	5.59229	55.0445	Actin OS=Ixodes persulcatus GN=act PE=2 SV=1 - [A9ZT00_IXOPE]
B7QM91	17.87	15	45.872	8.89502	49.7852	Secreted metalloprotease, putative OS=Ixodes scapularis GN=IscW_ISCW023637 PE=4 SV=1 - [B7QM91_IXOSC]
Q6X4W2	28.19	15	41.7807	5.47803	55.0445	Actin OS=Rhipicephalus appendiculatus GN=Act1 PE=2 SV=1 - [Q6X4W2_RHIAP]
G3MK37	28.19	15	41.7907	5.57959	55.0445	Putative uncharacterized protein OS=Amblyomma maculatum PE=2 SV=1 - [G3MK37_9ACAR]
B7QH00	1.97	14	219.953	8.90967	35.2403	General transcription factor IIIC, polypeptide 1, alpha 220kDa, putative OS=Ixodes scapularis GN=IscW_ISCW015036 PE=4 SV=1 - [B7QH00_IXOSC]
B7PBG2	28.66	14	37.5688	5.5542	51.1695	Actin, putative (Fragment) OS=Ixodes scapularis GN=IscW_ISCW024111 PE=3 SV=1 - [B7PBG2_IXOSC]
Q6X4W3	28.19	13	41.7977	5.47803	49.158	Actin OS=Haemaphysalis longicornis GN=Act1 PE=2 SV=1 - [Q6X4W3_HAELO]
D9IFL5	25.53	12	41.7807	5.47803	47.2519	Actin OS=Hyalomma asiaticum PE=2 SV=1 - [D9IFL5_9ACAR]
G3MIJ7	12.35	12	18.5915	7.48877	25.0227	Putative uncharacterized protein (Fragment) OS=Amblyomma maculatum PE=2 SV=1 - [G3MIJ7_9ACAR]
B7PE58	57.89	9	24.0787	11.0337	22.8938	Putative uncharacterized protein (Fragment) OS=Ixodes scapularis GN=IscW_ISCW018141 PE=4 SV=1 - [B7PE58_IXOSC]
B5M764	41.67	9	21.1225	5.5415	35.0947	Actin (Fragment) OS=Amblyomma americanum PE=2 SV=1 - [B5M764_AMBAM]
Q4PM69	27.18	8	11.3604	11.356	28.4871	Histone H4 OS=Ixodes scapularis GN=IscW_ISCW019498 PE=3 SV=1 - [Q4PM69_IXOSC]
G3MMX0	20.29	8	15.4225	11.2681	28.4871	Histone H4 OS=Amblyomma maculatum PE=2 SV=1 - [G3MMX0_9ACAR]
B7Q407	5.57	7	152.547	6.72705	18.4457	Heme lipoprotein, putative OS=Ixodes scapularis GN=IscW_ISCW021710 PE=4 SV=1 - [B7Q407_IXOSC]
B7QD47	62.2	7	20.0825	11.4585	18.1969	Putative uncharacterized protein (Fragment) OS=Ixodes scapularis GN=IscW_ISCW024821 PE=4 SV=1 - [B7QD47_IXOSC]
E7EBY4	34.72	7	16.0088	5.49072	24.1889	Beta actin (Fragment) OS=Dermacentor marginatus GN=act PE=2 SV=1 - [E7EBY4_9ACAR]
E9NMG1	34.72	7	16.0279	5.49072	24.1889	Beta actin (Fragment) OS=Ixodes ricinus PE=2 SV=1 - [E9NMG1_IXORI]
B7Q644	2.86	6	78.2321	6.39209	6.79255	Ubiquitin conjugating enzyme interacting protein, putative (Fragment) OS=Ixodes scapularis GN=IscW_ISCW021616 PE=4 SV=1 - [B7Q644_IXOSC]
O97162	11.27	5	32.9816	4.729	11.5454	Tropomyosin OS=Boophilus microplus PE=2 SV=1 - [TPM_BOOMI]
Q8IT89	11.27	5	32.8525	4.729	13.4538	Tropomyosin OS=Haemaphysalis longicornis PE=2 SV=1 - [TPM_HAELO]
B7Q5H9	9.89	5	39.4232	8.08936	13.1757	Fructose-bisphosphate aldolase OS=Ixodes scapularis GN=IscW_ISCW011371 PE=3 SV=1 - [B7Q5H9_IXOSC]
B7P6B5	4.59	5	49.1591	7.09326	14.7743	Dihydrolipoyl dehydrogenase OS=Ixodes scapularis GN=IscW_ISCW016077 PE=3 SV=1 - [B7P6B5_IXOSC]
B7PSX9	10.46	5	34.4664	5.64307	11.5454	Tropomyosin invertebrate, putative (Fragment) OS=Ixodes scapularis GN=IscW_ISCW008202 PE=4 SV=1 - [B7PSX9_IXOSC]
A5Z1D9	11.27	5	32.8926	4.729	13.4538	Putative uncharacterized protein OS=Haemaphysalis qinghaiensis PE=2 SV=1 - [A5Z1D9_9ACAR]
B7Q8G4	1.45	5	209.337	4.71631	8.55476	Fibrillin-1, putative (Fragment) OS=Ixodes scapularis GN=IscW_ISCW021545 PE=4 SV=1 - [B7Q8G4_IXOSC]
Q95V64	29.41	5	14.9845	4.7417	18.6984	Actin (Fragment) OS=Ixodes scapularis PE=3 SV=1 - [Q95V64_IXOSC]
F0J8G1	12.7	5	29.1339	4.85596	11.5454	Actin filament-coating protein tropomyosin (Fragment) OS=Amblyomma variegatum PE=2 SV=1 - [F0J8G1_AMBVA]
G3MRB5	13.62	5	27.2638	4.70361	11.5454	Putative uncharacterized protein OS=Amblyomma maculatum PE=2 SV=1 - [G3MRB5_9ACAR]
E3SS18	6.91	4	36.7078	8.26514	12.8174	Translation elongation factor EF1-alpha (Fragment) OS=Ixodes ricinus PE=4 SV=1 - [E3SS18_IXORI]
E3SS19	6.91	4	36.7068	8.26514	12.8174	Elongation factor 1-alpha (Fragment) OS=Ixodes ricinus PE=3 SV=1 - [E3SS19_IXORI]
Q4PM63	20.16	4	13.8106	10.521	12.7255	Histone H2B OS=Ixodes scapularis GN=IscW_ISCW019496 PE=2 SV=1 - [Q4PM63_IXOSC]
E3SS49	6.91	4	36.7238	8.26514	12.8174	Translation elongation factor EF1-alpha (Fragment) OS=Ixodes ricinus PE=4 SV=1 - [E3SS49_IXORI]
E3SS40	6.91	4	36.6938	8.26514	12.8174	Translation elongation factor EF1-alpha (Fragment) OS=Ixodes ricinus PE=4 SV=1 - [E3SS40_IXORI]
B7PH05	3.65	4	64.1613	5.8208	9.02552	Apolipophorin, putative (Fragment) OS=Ixodes scapularis GN=IscW_ISCW004529 PE=4 SV=1 - [B7PH05_IXOSC]
B7PM44	12.58	4	18.2229	9.94971	8.5898	Ribonuclease P/MRP protein subunit POP5, putative OS=Ixodes scapularis GN=IscW_ISCW006802 PE=4 SV=1 - [B7PM44_IXOSC]
B7Q349	4.98	4	50.7213	9.02686	16.4425	Elongation factor 1-alpha OS=Ixodes scapularis GN=IscW_ISCW020299 PE=3 SV=1 - [B7Q349_IXOSC]
D8WXV8	7.9	4	32.0235	7.03467	12.8174	Elongation factor 1-alpha (Fragment) OS=Ixodes uriae PE=4 SV=1 - [D8WXV8_9ACAR]
B5M799	20.16	4	13.8246	10.521	12.7255	Histone H2B OS=Amblyomma americanum PE=2 SV=1 - [B5M799_AMBAM]
F0J8I9	5.88	4	43.1192	8.33838	16.4425	Elongation factor 1-alpha (Fragment) OS=Amblyomma variegatum PE=2 SV=1 - [F0J8I9_AMBVA]
Q9BNV9	6.32	4	40.0746	7.72314	12.8174	Elongation factor 1-alpha (Fragment) OS=Amblyomma sp. 'Amb2' PE=2 SV=1 - [Q9BNV9_9ACAR]
G0Z2I4	3.22	4	68.1027	5.92236	7.07565	Bm86-like protein (Fragment) OS=Hyalomma detritum PE=2 SV=1 - [G0Z2I4_9ACAR]
G3MGH3	4.58	4	54.8967	9.29053	16.4425	Elongation factor 1-alpha (Fragment) OS=Amblyomma maculatum PE=2 SV=1 - [G3MGH3_9ACAR]
G3MN08	20.16	4	13.7946	10.521	12.7255	Histone H2B OS=Amblyomma maculatum PE=2 SV=1 - [G3MN08_9ACAR]
G3MN10	20.16	4	13.8536	10.521	12.7255	Histone H2B OS=Amblyomma maculatum PE=2 SV=1 - [G3MN10_9ACAR]
B7PEV0	6.82	3	60.4458	5.61768	8.8785	Chaperonin subunit, putative OS=Ixodes scapularis GN=IscW_ISCW017824 PE=3 SV=1 - [B7PEV0_IXOSC]
B7PA92	11.88	3	49.913	4.89404	10.7655	Beta tubulin OS=Ixodes scapularis GN=IscW_ISCW017133 PE=3 SV=1 - [B7PA92_IXOSC]
Q868M9	26.96	3	12.0403	4.44971	6.4313	Is6 OS=Ixodes scapularis PE=4 SV=1 - [Q868M9_IXOSC]
B7PCD2	9.44	3	50.5245	7.81104	9.36204	Isocitrate dehydrogenase [NADP] OS=Ixodes scapularis GN=IscW_ISCW001977 PE=3 SV=1 - [B7PCD2_IXOSC]
B7Q304	9.64	3	44.5959	6.53662	15.2056	Misexpression suppressor of KSR, putative OS=Ixodes scapularis GN=IscW_ISCW010241 PE=4 SV=1 - [B7Q304_IXOSC]
B7P5X8	17.38	3	30.2543	8.48486	7.18569	Voltage-dependent anion-selective channel, putative OS=Ixodes scapularis GN=IscW_ISCW000781 PE=4 SV=1 - [B7P5X8_IXOSC]
B7QI01	3.56	3	84.2254	5.03369	9.92716	Hsp90 protein, putative OS=Ixodes scapularis GN=IscW_ISCW014265 PE=3 SV=1 - [B7QI01_IXOSC]
B7PWX1	2.61	3	87.0123	5.59229	3.78663	Phospholipase A-2-activating protein, putative (Fragment) OS=Ixodes scapularis GN=IscW_ISCW008317 PE=4 SV=1 - [B7PWX1_IXOSC]
B7QBG9	2.67	3	157.27	8.45557	2.25395	ABC transporter, putative (Fragment) OS=Ixodes scapularis GN=IscW_ISCW012157 PE=4 SV=1 - [B7QBG9_IXOSC]
B7QCK2	4.86	3	59.8067	9.02686	11.7373	ATP synthase subunit alpha OS=Ixodes scapularis GN=IscW_ISCW011988 PE=3 SV=1 - [B7QCK2_IXOSC]
Q6R128	14.41	3	12.2861	6.04932	12.1572	Beta-actin (Fragment) OS=Boophilus microplus PE=2 SV=1 - [Q6R128_BOOMI]
B7PNG4	19.56	3	30.7523	8.79248	10.7655	Alpha tubulin, putative OS=Ixodes scapularis GN=IscW_ISCW018899 PE=4 SV=1 - [B7PNG4_IXOSC]
B7PDF7	9.21	3	35.6092	5.42725	10.0157	Na+/K+ ATPase, beta subunit, putative OS=Ixodes scapularis GN=IscW_ISCW016921 PE=3 SV=1 - [B7PDF7_IXOSC]
Q6R127	14.41	3	12.3021	6.04932	12.1572	Beta-actin (Fragment) OS=Boophilus microplus PE=2 SV=1 - [Q6R127_BOOMI]
G3MKF8	11.88	3	49.806	4.89404	10.7655	Putative uncharacterized protein OS=Amblyomma maculatum PE=2 SV=1 - [G3MKF8_9ACAR]
G3MMX4	13.97	3	15.4918	9.45166	2.80334	Putative uncharacterized protein OS=Amblyomma maculatum PE=2 SV=1 - [G3MMX4_9ACAR]
G3MKG0	11.91	3	49.826	4.89404	10.7655	Putative uncharacterized protein OS=Amblyomma maculatum PE=2 SV=1 - [G3MKG0_9ACAR]
G3MPT2	4.83	3	67.2847	7.47412	6.92999	Putative uncharacterized protein OS=Amblyomma maculatum PE=2 SV=1 - [G3MPT2_9ACAR]
G3MMX7	13.97	3	15.4458	9.64209	2.80334	Putative uncharacterized protein OS=Amblyomma maculatum PE=2 SV=1 - [G3MMX7_9ACAR]
Q86RN8	3.09	2	101.93	5.65576	4.75885	Paramyosin OS=Boophilus microplus GN=PRM PE=1 SV=1 - [MYSP_BOOMI]
Q68HD1	3.15	2	47.5798	4.67822	5.26621	Calreticulin OS=Ixodes scapularis GN=IscW_ISCW008184 PE=2 SV=1 - [Q68HD1_IXOSC]
B7QCB3	13.43	2	15.1365	5.31299	4.24093	Cytochrome B5, putative OS=Ixodes scapularis GN=IscW_ISCW022108 PE=3 SV=1 - [B7QCB3_IXOSC]
B7PDV0	12.16	2	8.65745	8.77783	4.28883	Glutathione S-transferase, putative OS=Ixodes scapularis GN=IscW_ISCW003771 PE=4 SV=1 - [B7PDV0_IXOSC]
B7PXH0	3.63	2	28.8547	5.92236	4.28883	Glutathione S-transferase, putative OS=Ixodes scapularis GN=IscW_ISCW009570 PE=3 SV=1 - [B7PXH0_IXOSC]
B7QNM9	5.93	2	36.9494	6.31592	4.16793	Putative uncharacterized protein (Fragment) OS=Ixodes scapularis GN=IscW_ISCW023966 PE=3 SV=1 - [B7QNM9_IXOSC]
E3SS17	24.49	2	5.90109	8.54346	5.79222	Translation elongation factor EF1-alpha (Fragment) OS=Ixodes persulcatus PE=4 SV=1 - [E3SS17_IXOPE]
B7PSI5	24.19	2	13.3556	10.7261	10.8417	Histone H2A OS=Ixodes scapularis GN=IscW_ISCW019497 PE=3 SV=1 - [B7PSI5_IXOSC]
B7Q667	14.7	2	32.0943	6.63916	4.18017	DRL1 protein, putative OS=Ixodes scapularis GN=IscW_ISCW021272 PE=4 SV=1 - [B7Q667_IXOSC]
B7QGS3	8.43	2	39.9395	9.56885	2.0995	Putative uncharacterized protein OS=Ixodes scapularis GN=IscW_ISCW015024 PE=4 SV=1 - [B7QGS3_IXOSC]
B7PAR6	4.78	2	71.1207	5.5415	6.28378	Heat shock protein, putative OS=Ixodes scapularis GN=IscW_ISCW017456 PE=3 SV=1 - [B7PAR6_IXOSC]
Q64K79	3.15	2	47.5778	4.67822	5.26621	Calreticulin OS=Ixodes pavlovskyi PE=3 SV=1 - [Q64K79_9ACAR]
Q64K73	4.14	2	35.8835	4.99561	5.26621	Calreticulin (Fragment) OS=Ixodes woodi PE=3 SV=1 - [Q64K73_9ACAR]
B7P5D8	3.15	2	100.316	5.61768	8.65797	Paramyosin, putative OS=Ixodes scapularis GN=IscW_ISCW016446 PE=4 SV=1 - [B7P5D8_IXOSC]
B7PC18	3.57	2	67.7238	8.30908	2.15415	Zinc finger protein, putative OS=Ixodes scapularis GN=IscW_ISCW017062 PE=4 SV=1 - [B7PC18_IXOSC]
E3SRV6	5.02	2	24.0222	8.1333	7.02515	Translation elongation factor EF1-alpha (Fragment) OS=Ixodes persulcatus PE=4 SV=1 - [E3SRV6_IXOPE]
B7P9L2	18.97	2	12.4669	7.78174	2.09748	Secreted salivary gland peptide, putative OS=Ixodes scapularis GN=IscW_ISCW002930 PE=4 SV=1 - [B7P9L2_IXOSC]
B7PG84	3.63	2	28.5367	7.38623	4.28883	Glutathione S-transferase, putative OS=Ixodes scapularis GN=IscW_ISCW004523 PE=3 SV=1 - [B7PG84_IXOSC]
B7PHT2	21.58	2	14.6741	10.7407	10.0594	Histone H2A OS=Ixodes scapularis GN=IscW_ISCW004478 PE=3 SV=1 - [B7PHT2_IXOSC]
B7Q1M0	4.69	2	42.919	8.52881	4.52067	Endonuclease, putative OS=Ixodes scapularis GN=IscW_ISCW020250 PE=3 SV=1 - [B7Q1M0_IXOSC]
B7QDV1	5.06	2	24.8415	10.7407	5.34162	Histone, putative OS=Ixodes scapularis GN=IscW_ISCW012234 PE=3 SV=1 - [B7QDV1_IXOSC]
B7QF25	3.76	2	53.5139	9.5542	5.79554	Mucin-21, putative OS=Ixodes scapularis GN=IscW_ISCW011952 PE=4 SV=1 - [B7QF25_IXOSC]
B5L666	5.64	2	21.3241	8.32373	7.02515	Subolesin-interacting protein GII (Fragment) OS=Boophilus microplus PE=2 SV=1 - [B5L666_BOOMI]
B7P6I9	6.67	2	34.5426	7.09326	2.28179	Acyl-CoA synthetase, putative (Fragment) OS=Ixodes scapularis GN=IscW_ISCW000390 PE=4 SV=1 - [B7P6I9_IXOSC]
B7Q5T7	16.95	2	12.6425	10.9019	4.05741	Putative uncharacterized protein (Fragment) OS=Ixodes scapularis GN=IscW_ISCW020996 PE=4 SV=1 - [B7Q5T7_IXOSC]
B7Q846	8.47	2	26.6031	6.69775	4.37579	Gamma-interferon inducible lysosomal thiol reductase, putative OS=Ixodes scapularis GN=IscW_ISCW011168 PE=4 SV=1 - [B7Q846_IXOSC]
Q8T7E4	4.09	2	25.5591	8.67529	4.28883	Glutathione S-transferase OS=Boophilus microplus GN=SG2 PE=2 SV=1 - [Q8T7E4_BOOMI]
Q64K81	3.15	2	47.5498	4.67822	5.26621	Calreticulin OS=Ixodes nipponensis PE=3 SV=1 - [Q64K81_9ACAR]
Q64K77	3.16	2	47.3107	4.64014	5.26621	Calreticulin OS=Ixodes pararicinus PE=3 SV=1 - [Q64K77_9ACAR]
Q64K76	3.15	2	47.5537	4.67822	5.26621	Calreticulin OS=Ixodes persulcatus PE=3 SV=1 - [Q64K76_IXOPE]
Q6WSQ0	3.15	2	47.5498	4.66553	5.26621	Calreticulin OS=Ixodes scapularis PE=2 SV=1 - [Q6WSQ0_IXOSC]
Q6B8H7	8.78	2	23.8219	7.85498	4.2896	KUN-2 (Fragment) OS=Ixodes pacificus PE=2 SV=1 - [Q6B8H7_9ACAR]
B7PZG2	17.15	2	26.2358	4.80518	5.16	Beta tubulin, putative (Fragment) OS=Ixodes scapularis GN=IscW_ISCW024581 PE=3 SV=1 - [B7PZG2_IXOSC]
B7Q4J7	4.09	2	25.6163	7.59131	4.28883	Glutathione S-transferase, putative OS=Ixodes scapularis GN=IscW_ISCW021287 PE=3 SV=1 - [B7Q4J7_IXOSC]
Q6B8C1	4.09	2	25.6933	8.23584	4.28883	Glutathione S-transferase 2 OS=Ixodes pacificus PE=2 SV=1 - [Q6B8C1_9ACAR]
Q64K85	3.16	2	47.3247	4.64014	5.26621	Calreticulin OS=Ixodes affinis PE=3 SV=1 - [Q64K85_9ACAR]
Q64K84	3.15	2	47.6119	4.70361	5.26621	Calreticulin OS=Ixodes jellisoni PE=3 SV=1 - [Q64K84_9ACAR]
Q64K78	3.15	2	47.6137	4.67822	5.26621	Calreticulin OS=Ixodes pacificus PE=3 SV=1 - [Q64K78_9ACAR]
Q64K82	3.15	2	47.6177	4.67822	5.26621	Calreticulin OS=Ixodes muris PE=3 SV=1 - [Q64K82_9ACAR]
B7QNH3	2.66	2	74.296	9.34912	5.00176	Protein kinase, putative OS=Ixodes scapularis GN=IscW_ISCW015175 PE=3 SV=1 - [B7QNH3_IXOSC]
Q64K80	3.15	2	47.7018	4.66553	5.26621	Calreticulin OS=Ixodes ovatus PE=3 SV=1 - [Q64K80_9ACAR]
Q64K75	3.15	2	47.6449	4.70361	5.26621	Calreticulin OS=Ixodes ricinus PE=3 SV=1 - [Q64K75_IXORI]
Q64K74	3.15	2	47.5498	4.67822	5.26621	Calreticulin OS=Ixodes scapularis PE=3 SV=1 - [Q64K74_IXOSC]
B7PKP9	9.88	2	35.9863	7.84033	6.29567	Glyceraldehyde-3-phosphate dehydrogenase OS=Ixodes scapularis GN=IscW_ISCW018700 PE=3 SV=1 - [B7PKP9_IXOSC]
B7P6A9	5.06	2	51.3114	4.94482	6.05274	ATP synthase subunit beta OS=Ixodes scapularis GN=IscW_ISCW016070 PE=3 SV=1 - [B7P6A9_IXOSC]
B7PSJ6	3.95	2	27.389	7.62061	4.28883	Glutathione S-transferase, putative OS=Ixodes scapularis GN=IscW_ISCW019306 PE=3 SV=1 - [B7PSJ6_IXOSC]
Q64K83	3.17	2	47.3478	4.70361	5.26621	Calreticulin OS=Ixodes minor PE=3 SV=1 - [Q64K83_9ACAR]
B7PLL7	3.96	2	52.84	9.24658	4.0955	Sumo ligase, putative (Fragment) OS=Ixodes scapularis GN=IscW_ISCW005295 PE=4 SV=1 - [B7PLL7_IXOSC]
B7Q406	1.48	2	177.543	6.75635	4.28284	Hemelipoglycoprotein, putative OS=Ixodes scapularis GN=IscW_ISCW021709 PE=4 SV=1 - [B7Q406_IXOSC]
B7QG39	35.71	2	5.80494	8.57275	2.031	Putative uncharacterized protein OS=Ixodes scapularis GN=IscW_ISCW013043 PE=4 SV=1 - [B7QG39_IXOSC]
F0J9Y8	3.02	2	39.5722	8.04541	4.95846	Fructose-bisphosphate aldolase OS=Amblyomma variegatum PE=2 SV=1 - [F0J9Y8_AMBVA]
F0J8S3	17.9	2	25.1092	4.80518	5.16	Beta-tubulin (Fragment) OS=Amblyomma variegatum PE=2 SV=1 - [F0J8S3_AMBVA]
F0J9Z9	6.09	2	44.5229	6.53662	12.7526	KSR 2 misexpression suppressor OS=Amblyomma variegatum PE=2 SV=1 - [F0J9Z9_AMBVA]
F0J8X1	5.1	2	27.4385	6.32861	4.73268	Cytochrome c1 (Fragment) OS=Amblyomma variegatum PE=2 SV=1 - [F0J8X1_AMBVA]
G3MM97	5.56	2	48.755	6.41748	12.7526	Putative uncharacterized protein OS=Amblyomma maculatum PE=2 SV=1 - [G3MM97_9ACAR]
G3MQ77	3.13	2	38.0256	8.03076	4.95846	Fructose-bisphosphate aldolase OS=Amblyomma maculatum PE=2 SV=1 - [G3MQ77_9ACAR]
G3MSC2	3.91	2	27.51	5.78271	4.28883	Putative uncharacterized protein OS=Amblyomma maculatum PE=2 SV=1 - [G3MSC2_9ACAR]
G3MSE2	4.05	2	26.2864	6.7124	4.28883	Putative uncharacterized protein OS=Amblyomma maculatum PE=2 SV=1 - [G3MSE2_9ACAR]
G3MM60	5.38	2	44.5389	8.51416	4.08053	Putative uncharacterized protein OS=Amblyomma maculatum PE=2 SV=1 - [G3MM60_9ACAR]
G3MGK5	9.58	2	47.921	4.80518	6.95537	Putative uncharacterized protein (Fragment) OS=Amblyomma maculatum PE=2 SV=1 - [G3MGK5_9ACAR]
G3MN11	24.19	2	13.3115	10.7261	10.8417	Histone H2A OS=Amblyomma maculatum PE=2 SV=1 - [G3MN11_9ACAR]
G3MKF9	9.21	2	49.815	4.89404	6.95537	Putative uncharacterized protein OS=Amblyomma maculatum PE=2 SV=1 - [G3MKF9_9ACAR]
G3MQ03	12.35	2	27.8869	4.93213	6.56074	Putative uncharacterized protein OS=Amblyomma maculatum PE=2 SV=1 - [G3MQ03_9ACAR]
G3MS97	4.07	2	26.3077	7.57666	4.28883	Putative uncharacterized protein OS=Amblyomma maculatum PE=2 SV=1 - [G3MS97_9ACAR]
P83609	24.79	1	13.5777	4.91943	2.15571	Kunitz-type serine protease inhibitor A (Fragments) OS=Boophilus microplus PE=1 SV=2 - [BMTIA_BOOMI]
Q4PM27	7.49	1	21.4175	9.86182	3.98067	Ribosomal protein L11 OS=Ixodes scapularis GN=IscW_ISCW000476 PE=2 SV=1 - [Q4PM27_IXOSC]
Q5ER75	12.12	1	28.947	7.15186	2.03536	Intestinal protein Bm86-like (Fragment) OS=Boophilus microplus PE=2 SV=1 - [Q5ER75_BOOMI]
B7P876	8.67	1	37.9806	5.84619	2.35278	Putative uncharacterized protein OS=Ixodes scapularis GN=IscW_ISCW017477 PE=4 SV=1 - [B7P876_IXOSC]
B7PJA3	1.08	1	212.73	8.104	0	DNA-directed RNA polymerase (Fragment) OS=Ixodes scapularis GN=IscW_ISCW004607 PE=3 SV=1 - [B7PJA3_IXOSC]
B7PKY0	0.82	1	356.777	6.46826	2.28314	Putative uncharacterized protein OS=Ixodes scapularis GN=IscW_ISCW018963 PE=4 SV=1 - [B7PKY0_IXOSC]
B7PS20	3.38	1	54.6756	8.54346	3.68618	Reverse transcriptase, putative (Fragment) OS=Ixodes scapularis GN=IscW_ISCW008231 PE=4 SV=1 - [B7PS20_IXOSC]
B7PVD7	4.09	1	49.3304	7.88428	2.15236	Vacuolar sorting protein, putative OS=Ixodes scapularis GN=IscW_ISCW007889 PE=3 SV=1 - [B7PVD7_IXOSC]
B7SP61	5.47	1	13.4295	10.5796	7.69584	Histone H2A OS=Dermacentor variabilis PE=2 SV=1 - [B7SP61_DERVA]
C9W191	27.35	1	13.1434	7.50342	2.05029	Putative lipocalin (Fragment) OS=Rhipicephalus sanguineus PE=2 SV=1 - [C9W191_RHISA]
B5M735	48.72	1	4.5884	8.22119	7.69296	Sodium/potassium-dependent ATPase beta-2 subunit (Fragment) OS=Amblyomma americanum PE=2 SV=1 - [B5M735_AMBAM]
B7P5N1	9.31	1	22.3895	6.30322	2.01574	Putative uncharacterized protein OS=Ixodes scapularis GN=IscW_ISCW000168 PE=4 SV=1 - [B7P5N1_IXOSC]
B7PJJ6	2.46	1	111.292	5.32568	2.02343	Putative uncharacterized protein OS=Ixodes scapularis GN=IscW_ISCW005185 PE=4 SV=1 - [B7PJJ6_IXOSC]
B7PPZ0	10.58	1	23.8404	9.93506	2.00772	Ribosomal protein L22, putative (Fragment) OS=Ixodes scapularis GN=IscW_ISCW024408 PE=3 SV=1 - [B7PPZ0_IXOSC]
B7PZG4	3.86	1	56.5056	6.80029	2.05576	Secreted protein, putative (Fragment) OS=Ixodes scapularis GN=IscW_ISCW020185 PE=4 SV=1 - [B7PZG4_IXOSC]
B7Q0Q9	2.11	1	160.931	5.36377	3.83856	S1 RNA binding domain-containing protein, putative OS=Ixodes scapularis GN=IscW_ISCW020442 PE=4 SV=1 - [B7Q0Q9_IXOSC]
B7Q0V0	1.82	1	126.08	9.15869	2.11738	Myosin IA, putative (Fragment) OS=Ixodes scapularis GN=IscW_ISCW009241 PE=4 SV=1 - [B7Q0V0_IXOSC]
B7QCE4	4.38	1	31.0327	5.021	4.84207	Short-chain alcohol dehydrogenase, putative OS=Ixodes scapularis GN=IscW_ISCW013147 PE=3 SV=1 - [B7QCE4_IXOSC]
B7QGF3	6.05	1	35.3494	8.06006	2.04087	Asparaginase, putative OS=Ixodes scapularis GN=IscW_ISCW022371 PE=4 SV=1 - [B7QGF3_IXOSC]
B7QIY3	17.44	1	19.3296	6.52197	2.17436	Putative uncharacterized protein OS=Ixodes scapularis GN=IscW_ISCW014440 PE=4 SV=1 - [B7QIY3_IXOSC]
B7SP36	14.23	1	26.7472	4.77979	2.02754	Putative aspartic protease (Fragment) OS=Dermacentor variabilis PE=2 SV=1 - [B7SP36_DERVA]
B7PH43	3.99	1	49.9836	5.09717	2.03871	Alpha tubulin OS=Ixodes scapularis GN=IscW_ISCW003527 PE=3 SV=1 - [B7PH43_IXOSC]
B7PN19	6.07	1	53.6764	5.32568	2.17253	Putative uncharacterized protein OS=Ixodes scapularis GN=IscW_ISCW018517 PE=4 SV=1 - [B7PN19_IXOSC]
B7PYU9	9.69	1	40.0424	8.00146	2.25459	Rat sphingolipid delta 4 desaturase, putative OS=Ixodes scapularis GN=IscW_ISCW010259 PE=4 SV=1 - [B7PYU9_IXOSC]
B7PZR4	6.99	1	30.5721	8.54346	2.35354	Surfeit 4 protein, putative OS=Ixodes scapularis GN=IscW_ISCW010081 PE=4 SV=1 - [B7PZR4_IXOSC]
B7Q7S0	2.22	1	64.2508	5.19873	3.90707	Heat shock protein, putative (Fragment) OS=Ixodes scapularis GN=IscW_ISCW011425 PE=3 SV=1 - [B7Q7S0_IXOSC]
B7Q9L8	2.9	1	63.3538	5.56689	2.04457	Putative uncharacterized protein OS=Ixodes scapularis GN=IscW_ISCW011172 PE=4 SV=1 - [B7Q9L8_IXOSC]
B7QK41	6.08	1	52.6092	8.35303	2.04766	DNA polymerase lambda, putative OS=Ixodes scapularis GN=IscW_ISCW023259 PE=4 SV=1 - [B7QK41_IXOSC]
B7QLH1	16.67	1	19.1579	8.25049	2.0511	Putative uncharacterized protein OS=Ixodes scapularis GN=IscW_ISCW014863 PE=4 SV=1 - [B7QLH1_IXOSC]
B7QP06	3.99	1	49.9716	5.09717	2.03871	Alpha tubulin OS=Ixodes scapularis GN=IscW_ISCW015260 PE=3 SV=1 - [B7QP06_IXOSC]
E2J6Z2	5.49	1	36.357	5.17334	2.03871	Alpha tubulin (Fragment) OS=Hyalomma marginatum rufipes PE=2 SV=1 - [E2J6Z2_9ACAR]
E2DZ03	6.02	1	56.6326	6.72705	2.02363	Midgut protein OS=Rhipicephalus appendiculatus PE=2 SV=1 - [E2DZ03_RHIAP]
B7P3G6	4.73	1	29.0676	6.55127	2.37414	Medium-chain acyl-CoA dehydrogenase, putative OS=Ixodes scapularis GN=IscW_ISCW001274 PE=3 SV=1 - [B7P3G6_IXOSC]
B7P462	16.67	1	9.93786	5.36377	2.52161	Putative uncharacterized protein (Fragment) OS=Ixodes scapularis GN=IscW_ISCW024074 PE=4 SV=1 - [B7P462_IXOSC]
B7P524	3.04	1	61.4585	5.37646	2.1553	Putative uncharacterized protein OS=Ixodes scapularis GN=IscW_ISCW001014 PE=4 SV=1 - [B7P524_IXOSC]
B7P6P0	13.7	1	25.3078	7.47412	2.00171	Glycoprotein 25l, putative OS=Ixodes scapularis GN=IscW_ISCW001001 PE=3 SV=1 - [B7P6P0_IXOSC]
B7P9Q6	9.37	1	37.7723	5.97314	2.10194	Cytochrome P450, putative OS=Ixodes scapularis GN=IscW_ISCW002938 PE=3 SV=1 - [B7P9Q6_IXOSC]
B7PA95	2.69	1	49.874	4.91943	5.60549	Beta tubulin OS=Ixodes scapularis GN=IscW_ISCW017136 PE=3 SV=1 - [B7PA95_IXOSC]
B7PF89	6.51	1	31.4743	8.646	2.55488	Putative uncharacterized protein OS=Ixodes scapularis GN=IscW_ISCW003685 PE=4 SV=1 - [B7PF89_IXOSC]
B7PH44	5.59	1	35.824	9.08545	2.81961	Malate dehydrogenase, putative OS=Ixodes scapularis GN=IscW_ISCW003528 PE=3 SV=1 - [B7PH44_IXOSC]
B7PJS4	2.43	1	89.7831	8.42627	2.16787	Putative uncharacterized protein OS=Ixodes scapularis GN=IscW_ISCW003918 PE=4 SV=1 - [B7PJS4_IXOSC]
B7PRY6	2.78	1	123.312	7.25439	2.27458	Golgi apparatus protein, putative (Fragment) OS=Ixodes scapularis GN=IscW_ISCW007750 PE=4 SV=1 - [B7PRY6_IXOSC]
B7PUT6	13.14	1	15.0977	6.37939	2.11413	Putative uncharacterized protein OS=Ixodes scapularis GN=IscW_ISCW008119 PE=4 SV=1 - [B7PUT6_IXOSC]
B7PX01	10.75	1	23.1699	11.6343	2.04773	Putative uncharacterized protein OS=Ixodes scapularis GN=IscW_ISCW007449 PE=4 SV=1 - [B7PX01_IXOSC]
B7Q405	4.53	1	29.4097	7.10791	2.04126	Lipoprotein, putative OS=Ixodes scapularis GN=IscW_ISCW021707 PE=4 SV=1 - [B7Q405_IXOSC]
B7QGX4	1.6	1	172.501	5.30029	0	CDC42 GTPase-activating protein, putative OS=Ixodes scapularis GN=IscW_ISCW023139 PE=4 SV=1 - [B7QGX4_IXOSC]
B7QLL2	8.05	1	27.0496	8.98291	2.04627	Endothelin-converting enzyme, putative OS=Ixodes scapularis GN=IscW_ISCW014706 PE=4 SV=1 - [B7QLL2_IXOSC]
Q4PN94	19.63	1	11.893	7.94287	2.06979	Putative secreted salivary protein OS=Ixodes scapularis PE=4 SV=1 - [Q4PN94_IXOSC]
Q6B878	16.57	1	19.0376	7.7085	2.11001	Manganese superoxide dismutase OS=Ixodes pacificus PE=2 SV=1 - [Q6B878_9ACAR]
B5M720	4.13	1	25.2458	8.25049	3.99235	Glutathione S-transferase OS=Amblyomma americanum PE=2 SV=1 - [B5M720_AMBAM]
B7P0K9	5.86	1	37.0093	7.09326	2.10675	Serine/threonine protein kinase, putative (Fragment) OS=Ixodes scapularis GN=IscW_ISCW000084 PE=4 SV=1 - [B7P0K9_IXOSC]
B7P145	3.17	1	102.592	5.89697	2.11396	Exocyst componenet sec8, putative (Fragment) OS=Ixodes scapularis GN=IscW_ISCW001798 PE=4 SV=1 - [B7P145_IXOSC]
B7PKG2	3.42	1	37.5407	7.23975	2.55826	Fasciclin domain-containing protein, putative OS=Ixodes scapularis GN=IscW_ISCW006195 PE=4 SV=1 - [B7PKG2_IXOSC]
B7PP91	5.59	1	36.4562	10.1548	2.12281	Putative uncharacterized protein OS=Ixodes scapularis GN=IscW_ISCW019074 PE=4 SV=1 - [B7PP91_IXOSC]
B7PXU8	1.74	1	114.675	5.33838	2.08304	CAP-Gly domain-containing linker protein, putative OS=Ixodes scapularis GN=IscW_ISCW009233 PE=4 SV=1 - [B7PXU8_IXOSC]
B7Q3F6	2.77	1	49.0025	8.646	2.05943	Putative uncharacterized protein OS=Ixodes scapularis GN=IscW_ISCW008983 PE=4 SV=1 - [B7Q3F6_IXOSC]
B7Q3R3	19.59	1	10.6642	4.53857	2.13454	Putative uncharacterized protein OS=Ixodes scapularis GN=IscW_ISCW010202 PE=4 SV=1 - [B7Q3R3_IXOSC]
B7Q6V4	4.58	1	77.8017	9.48096	2.15395	GTP-binding protein, putative (Fragment) OS=Ixodes scapularis GN=IscW_ISCW011628 PE=4 SV=1 - [B7Q6V4_IXOSC]
B7QBT5	3.02	1	73.5547	8.57275	2.13934	Eukaryotic translation initiation factor 2C, putative OS=Ixodes scapularis GN=IscW_ISCW022696 PE=4 SV=1 - [B7QBT5_IXOSC]
B7QHQ8	2.56	1	86.5538	5.78271	2.02725	Neurogenic locus protein delta, putative OS=Ixodes scapularis GN=IscW_ISCW013622 PE=4 SV=1 - [B7QHQ8_IXOSC]
B7QID9	34.48	1	6.96566	9.45166	2.10469	Putative uncharacterized protein OS=Ixodes scapularis GN=IscW_ISCW014586 PE=4 SV=1 - [B7QID9_IXOSC]
B7QNN8	8.61	1	16.8135	7.50342	3.90707	Heat shock protein, putative OS=Ixodes scapularis GN=IscW_ISCW015267 PE=3 SV=1 - [B7QNN8_IXOSC]
B7QNY0	4.8	1	43.9317	6.88818	2.22959	Serpin-2, putative OS=Ixodes scapularis GN=IscW_ISCW015198 PE=3 SV=1 - [B7QNY0_IXOSC]
C9W1E3	25.32	1	8.75031	5.35107	2.08452	40S ribosomal protein S21 OS=Rhipicephalus sanguineus PE=3 SV=1 - [C9W1E3_RHISA]
D7F482	4.74	1	71.7213	6.16357	2.02363	Gut cell surface glycoprotein OS=Rhipicephalus appendiculatus GN=Ra86 PE=2 SV=1 - [D7F482_RHIAP]
B7PAQ5	0.54	1	229.119	6.16357	2.30934	Skeletal muscle sodium channel alpha subunit, putative (Fragment) OS=Ixodes scapularis GN=IscW_ISCW002612 PE=3 SV=1 - [B7PAQ5_IXOSC]
B7PSP7	4.48	1	70.9954	6.32861	2.16346	Soluble guanylyl cyclase beta subunit, putative (Fragment) OS=Ixodes scapularis GN=IscW_ISCW008060 PE=3 SV=1 - [B7PSP7_IXOSC]
B7Q006	5.85	1	58.932	7.04932	2.02159	Mitochondrial processing peptidase alpha subunit, putative OS=Ixodes scapularis GN=IscW_ISCW009643 PE=3 SV=1 - [B7Q006_IXOSC]
B7QNL6	2.04	1	110.563	4.75439	2.11044	Putative uncharacterized protein OS=Ixodes scapularis GN=IscW_ISCW023884 PE=4 SV=1 - [B7QNL6_IXOSC]
B7P0V1	0.98	1	244.373	7.6792	2.0264	Myosin, putative OS=Ixodes scapularis GN=IscW_ISCW000137 PE=4 SV=1 - [B7P0V1_IXOSC]
B7P4X5	6.13	1	23.1231	8.98291	2.07062	Heat shock protein 70, putative (Fragment) OS=Ixodes scapularis GN=IscW_ISCW024057 PE=3 SV=1 - [B7P4X5_IXOSC]
B7PCQ0	24.56	1	13.3961	9.75928	2.19312	Putative uncharacterized protein OS=Ixodes scapularis GN=IscW_ISCW017224 PE=4 SV=1 - [B7PCQ0_IXOSC]
B7PMQ9	26.67	1	8.27219	6.48096	2.46189	Putative uncharacterized protein OS=Ixodes scapularis GN=IscW_ISCW005499 PE=4 SV=1 - [B7PMQ9_IXOSC]
B7PNT8	3.59	1	62.1391	6.56592	2.01427	Glycerophosphoryl diester phosphodiesterase, putative OS=Ixodes scapularis GN=IscW_ISCW006797 PE=4 SV=1 - [B7PNT8_IXOSC]
B7PPY7	7.72	1	35.4997	6.78564	2.09721	Sulfotransferase, putative OS=Ixodes scapularis GN=IscW_ISCW006348 PE=4 SV=1 - [B7PPY7_IXOSC]
B7PW69	2.11	1	97.2644	6.85889	2.34944	Protein jagged-2, putative OS=Ixodes scapularis GN=IscW_ISCW006939 PE=4 SV=1 - [B7PW69_IXOSC]
B7QIL0	0.73	1	172.336	6.80029	2.24158	Hemelipoglycoprotein, putative (Fragment) OS=Ixodes scapularis GN=IscW_ISCW014675 PE=4 SV=1 - [B7QIL0_IXOSC]
E2J6S5	4.09	1	25.6261	8.67529	3.99235	Glutathione S-transferase OS=Hyalomma marginatum rufipes PE=2 SV=1 - [E2J6S5_9ACAR]
Q4PLZ8	4.17	1	33.1054	8.85107	4.84207	Probable short chain dehydrogenase OS=Ixodes scapularis PE=2 SV=1 - [Q4PLZ8_IXOSC]
B7P8F1	1.76	1	117.522	7.07861	3.70018	Putative uncharacterized protein OS=Ixodes scapularis GN=IscW_ISCW002283 PE=4 SV=1 - [B7P8F1_IXOSC]
B7P8G4	4.53	1	46.5482	4.58936	2.0874	Bone morphogenetic protein, putative (Fragment) OS=Ixodes scapularis GN=IscW_ISCW002978 PE=4 SV=1 - [B7P8G4_IXOSC]
B7PCF4	9.33	1	24.1725	9.42236	2.03995	Putative uncharacterized protein OS=Ixodes scapularis GN=IscW_ISCW001839 PE=4 SV=1 - [B7PCF4_IXOSC]
B7PFM8	1.68	1	134.54	6.72705	2.05755	Leucyl-tRNA synthetase, putative OS=Ixodes scapularis GN=IscW_ISCW017581 PE=3 SV=1 - [B7PFM8_IXOSC]
B7PG28	4.44	1	30.5266	7.31299	4.84207	Short-chain alcohol dehydrogenase, putative OS=Ixodes scapularis GN=IscW_ISCW003821 PE=3 SV=1 - [B7PG28_IXOSC]
B7PHK4	4	1	34.1475	4.90674	5.60549	Beta-tubulin, putative OS=Ixodes scapularis GN=IscW_ISCW005137 PE=4 SV=1 - [B7PHK4_IXOSC]
B7PQP6	7.44	1	46.1509	9.01221	2.24075	Acetyl-CoA acetyltransferase, putative (Fragment) OS=Ixodes scapularis GN=IscW_ISCW005457 PE=3 SV=1 - [B7PQP6_IXOSC]
B7PZ65	2.95	1	32.9866	10.9751	5.71709	Putative uncharacterized protein OS=Ixodes scapularis GN=IscW_ISCW009453 PE=4 SV=1 - [B7PZ65_IXOSC]
B7QC21	13.01	1	13.1196	7.21045	3.75844	Annexin V, putative (Fragment) OS=Ixodes scapularis GN=IscW_ISCW012245 PE=3 SV=1 - [B7QC21_IXOSC]
B7QD63	4.82	1	68.6912	6.49365	2.0019	Nuclear pore complex protein Nup88, putative OS=Ixodes scapularis GN=IscW_ISCW022892 PE=4 SV=1 - [B7QD63_IXOSC]
B7QHL1	14.84	1	16.7687	7.94287	2.39895	Putative uncharacterized protein OS=Ixodes scapularis GN=IscW_ISCW015091 PE=4 SV=1 - [B7QHL1_IXOSC]
B7QIE6	4.07	1	29.7079	4.64014	2.2454	Secreted protein, putative OS=Ixodes scapularis GN=IscW_ISCW014557 PE=4 SV=1 - [B7QIE6_IXOSC]
C9W1G2	12.74	1	18.3102	9.5542	2.86347	Putative 22.5 kDa secreted histamine binding protein OS=Rhipicephalus sanguineus PE=2 SV=1 - [C9W1G2_RHISA]
G3MN25	17.09	1	13.0623	4.77979	3.75908	Putative uncharacterized protein OS=Amblyomma maculatum PE=4 SV=1 - [G3MN25_9ACAR]
Q8T9S4	7.49	1	24.8286	6.72705	3.74482	Tetraspanin-like protein OS=Dermacentor variabilis PE=2 SV=1 - [Q8T9S4_DERVA]
B7P0P6	5.81	1	17.8312	10.7554	5.43587	Histone H1, putative OS=Ixodes scapularis GN=IscW_ISCW016230 PE=3 SV=1 - [B7P0P6_IXOSC]
B7P3R6	27.69	1	7.4397	10.6235	2.23324	Putative uncharacterized protein OS=Ixodes scapularis GN=IscW_ISCW015922 PE=4 SV=1 - [B7P3R6_IXOSC]
B7P6A7	2.34	1	56.2657	6.15088	4.40666	ATP synthase subunit alpha OS=Ixodes scapularis GN=IscW_ISCW016068 PE=3 SV=1 - [B7P6A7_IXOSC]
B7P7Q3	2.98	1	70.3839	9.5835	2.06157	Putative uncharacterized protein OS=Ixodes scapularis GN=IscW_ISCW002573 PE=4 SV=1 - [B7P7Q3_IXOSC]
B7PR03	30.88	1	7.46249	8.92432	2.57257	Secreted protein, putative (Fragment) OS=Ixodes scapularis GN=IscW_ISCW006313 PE=4 SV=1 - [B7PR03_IXOSC]
B7PTP7	1.35	1	215.312	6.66846	2.01374	Plexin A, putative OS=Ixodes scapularis GN=IscW_ISCW007151 PE=4 SV=1 - [B7PTP7_IXOSC]
B7PYH2	3	1	55.1804	6.91748	2.00803	Acetylcholinesterase, putative OS=Ixodes scapularis GN=IscW_ISCW010310 PE=4 SV=1 - [B7PYH2_IXOSC]
B7Q4R4	2.21	1	59.3324	9.77393	2.0343	Double sized immunoglobulin G binding protein A, putative OS=Ixodes scapularis GN=IscW_ISCW021766 PE=4 SV=1 - [B7Q4R4_IXOSC]
B7QDW9	2.11	1	58.8338	9.27588	2.30751	Putative uncharacterized protein OS=Ixodes scapularis GN=IscW_ISCW013381 PE=4 SV=1 - [B7QDW9_IXOSC]
C9W1V4	9.95	1	20.1028	8.35303	2.14371	Putative cement protein (Fragment) OS=Rhipicephalus sanguineus PE=2 SV=1 - [C9W1V4_RHISA]
B7P416	1.42	1	144.418	8.98291	2.12804	Cell adhesion molecule, putative (Fragment) OS=Ixodes scapularis GN=IscW_ISCW001673 PE=4 SV=1 - [B7P416_IXOSC]
B7QD76	7.96	1	38.0579	6.56592	2.12313	Chitinase, putative (Fragment) OS=Ixodes scapularis GN=IscW_ISCW012984 PE=3 SV=1 - [B7QD76_IXOSC]
B7QGH6	5.97	1	35.1166	10.0229	0	Protein Wnt OS=Ixodes scapularis GN=IscW_ISCW022384 PE=3 SV=1 - [B7QGH6_IXOSC]
B7QL13	2.42	1	88.0107	6.22705	2.03873	Granulin, putative OS=Ixodes scapularis GN=IscW_ISCW014516 PE=4 SV=1 - [B7QL13_IXOSC]
B7SP37	28	1	14.0881	7.23975	2.02754	Putative aspartic protease (Fragment) OS=Dermacentor variabilis PE=2 SV=1 - [B7SP37_DERVA]
B7P0U1	3.08	1	29.8324	10.5503	2.03011	Putative uncharacterized protein OS=Ixodes scapularis GN=IscW_ISCW000126 PE=4 SV=1 - [B7P0U1_IXOSC]
B7P403	1.05	1	319.407	6.48096	2.03262	Type II transmembrane protein, putative OS=Ixodes scapularis GN=IscW_ISCW016480 PE=4 SV=1 - [B7P403_IXOSC]
B7P8B7	8.82	1	24.4046	7.72314	2.019	Putative uncharacterized protein (Fragment) OS=Ixodes scapularis GN=IscW_ISCW016736 PE=3 SV=1 - [B7P8B7_IXOSC]
B7PEZ1	2.29	1	112.911	8.73389	2.17212	Cyclic-nucleotide-gated cation channel, putative OS=Ixodes scapularis GN=IscW_ISCW018046 PE=4 SV=1 - [B7PEZ1_IXOSC]
B7PKP6	4.76	1	50.3943	5.13525	2.81343	Aminopeptidase N, putative (Fragment) OS=Ixodes scapularis GN=IscW_ISCW006685 PE=4 SV=1 - [B7PKP6_IXOSC]
B7PTN3	5.79	1	34.9992	6.27783	2.01799	Putative uncharacterized protein OS=Ixodes scapularis GN=IscW_ISCW006931 PE=4 SV=1 - [B7PTN3_IXOSC]
B7PV17	0.77	1	331.883	6.63916	2.16252	Ubiquitin carboxyl-terminal hydrolase OS=Ixodes scapularis GN=IscW_ISCW019965 PE=3 SV=1 - [B7PV17_IXOSC]
B7PZ24	7.11	1	45.9806	8.80713	2.33179	Chaperonin complex component, TCP-1 delta subunit, putative OS=Ixodes scapularis GN=IscW_ISCW008709 PE=4 SV=1 - [B7PZ24_IXOSC]
B7Q1D3	6.98	1	34.2118	9.77393	2.20021	Solute carrier protein, putative OS=Ixodes scapularis GN=IscW_ISCW010186 PE=3 SV=1 - [B7Q1D3_IXOSC]
B7QEC6	32.84	1	7.03146	8.52881	2.14604	Secreted salivary gland peptide, putative (Fragment) OS=Ixodes scapularis GN=IscW_ISCW024742 PE=4 SV=1 - [B7QEC6_IXOSC]
B7QHM6	5.52	1	35.6154	6.63916	2.00063	Putative uncharacterized protein OS=Ixodes scapularis GN=IscW_ISCW023825 PE=4 SV=1 - [B7QHM6_IXOSC]
B7QL71	2.12	1	67.8477	5.8208	3.90707	Heat shock protein, putative (Fragment) OS=Ixodes scapularis GN=IscW_ISCW024910 PE=3 SV=1 - [B7QL71_IXOSC]
B7P202	3.12	1	76.179	6.55127	4.22901	Putative uncharacterized protein OS=Ixodes scapularis GN=IscW_ISCW016094 PE=4 SV=1 - [B7P202_IXOSC]
B7PDF5	2.69	1	80.0538	6.17627	2.52627	Prolyl endopeptidase, putative OS=Ixodes scapularis GN=IscW_ISCW002432 PE=4 SV=1 - [B7PDF5_IXOSC]
B7PGI8	3.61	1	54.9201	5.78271	2.03871	Alpha tubulin, putative OS=Ixodes scapularis GN=IscW_ISCW004211 PE=3 SV=1 - [B7PGI8_IXOSC]
B7PUF7	4.59	1	42.7421	7.29834	2.02953	Putative uncharacterized protein OS=Ixodes scapularis GN=IscW_ISCW019649 PE=4 SV=1 - [B7PUF7_IXOSC]
B7PVD5	6.76	1	32.3419	9.53955	2.51524	Transcription initiation factor IIE, beta subunit, putative OS=Ixodes scapularis GN=IscW_ISCW007887 PE=4 SV=1 - [B7PVD5_IXOSC]
B7Q2R4	8.33	1	25.8497	9.34912	2.07506	Serine/threonine protein kinase, putative OS=Ixodes scapularis GN=IscW_ISCW008686 PE=4 SV=1 - [B7Q2R4_IXOSC]
B7Q9A2	0.97	1	175.72	6.69775	2.0159	Dedicator of cytokinesis protein, putative (Fragment) OS=Ixodes scapularis GN=IscW_ISCW021297 PE=4 SV=1 - [B7Q9A2_IXOSC]
B7QM85	5.14	1	41.2796	7.7085	2.10649	Putative uncharacterized protein (Fragment) OS=Ixodes scapularis GN=IscW_ISCW014248 PE=4 SV=1 - [B7QM85_IXOSC]
E2J6Z5	5.88	1	18.1783	8.33838	3.99235	Glutathione S-transferase (Fragment) OS=Hyalomma marginatum rufipes PE=2 SV=1 - [E2J6Z5_9ACAR]
D2ST79	4.89	1	69.6713	6.62451	2.02363	Bm86-like protein (Fragment) OS=Rhipicephalus appendiculatus GN=Ra86-2 PE=2 SV=1 - [D2ST79_RHIAP]
B7P328	13.39	1	24.7864	8.26514	2.11001	Superoxide dismutase (Fragment) OS=Ixodes scapularis GN=IscW_ISCW016585 PE=3 SV=1 - [B7P328_IXOSC]
B7PHZ4	12.5	1	17.338	8.63135	3.89077	Putative uncharacterized protein (Fragment) OS=Ixodes scapularis GN=IscW_ISCW017919 PE=4 SV=1 - [B7PHZ4_IXOSC]
B7Q258	2.81	1	122.863	8.85107	0	Splicing endonuclease positive effector sen1, putative OS=Ixodes scapularis GN=IscW_ISCW009435 PE=4 SV=1 - [B7Q258_IXOSC]
B7Q9E1	24.62	1	7.57186	8.96826	2.14516	Aconitase, putative OS=Ixodes scapularis GN=IscW_ISCW010818 PE=4 SV=1 - [B7Q9E1_IXOSC]
B7QCT5	9.76	1	31.191	6.02393	2.17424	Adaptin ear-binding coat-associated protein, putative OS=Ixodes scapularis GN=IscW_ISCW012864 PE=4 SV=1 - [B7QCT5_IXOSC]
B7QJP0	4.2	1	48.2909	5.90967	0	Peroxinectin, putative (Fragment) OS=Ixodes scapularis GN=IscW_ISCW023012 PE=4 SV=1 - [B7QJP0_IXOSC]
Q4PM96	21.9	1	11.9252	10.3892	2.00607	Putative uncharacterized protein OS=Ixodes scapularis PE=4 SV=1 - [Q4PM96_IXOSC]
B7P445	16.67	1	13.1554	4.77979	3.75908	RNA polymerase II transcription elongation factor, putative OS=Ixodes scapularis GN=IscW_ISCW015732 PE=4 SV=1 - [B7P445_IXOSC]
B7PKH8	0.77	1	286.838	6.88818	2.24241	N-acetylglucosamine-1-phosphodiester alpha-N-acetylglucosaminidase, putative OS=Ixodes scapularis GN=IscW_ISCW018440 PE=4 SV=1 - [B7PKH8_IXOSC]
B7PMY6	6.8	1	16.8473	7.60596	2.33448	Actin depolymerizing factor, putative OS=Ixodes scapularis GN=IscW_ISCW006326 PE=4 SV=1 - [B7PMY6_IXOSC]
B7Q0Q5	8.87	1	22.581	4.90674	2.03871	Alpha-tubulin, putative OS=Ixodes scapularis GN=IscW_ISCW009719 PE=4 SV=1 - [B7Q0Q5_IXOSC]
B7Q3V4	4.44	1	33.566	8.6167	4.2802	Neprilysin, putative OS=Ixodes scapularis GN=IscW_ISCW021722 PE=4 SV=1 - [B7Q3V4_IXOSC]
B7QCT0	8.49	1	41.0519	6.45557	2.14727	Dtdp-glucose 4-6-dehydratase, putative OS=Ixodes scapularis GN=IscW_ISCW012637 PE=4 SV=1 - [B7QCT0_IXOSC]
B7QJ38	7.38	1	30.6563	8.89502	4.18665	Protein sine oculis, putative OS=Ixodes scapularis GN=IscW_ISCW023235 PE=3 SV=1 - [B7QJ38_IXOSC]
B7QJ51	18.1	1	11.293	8.45557	3.23202	Serpin, putative OS=Ixodes scapularis GN=IscW_ISCW014257 PE=4 SV=1 - [B7QJ51_IXOSC]
B7QMR3	8.95	1	20.7303	7.25439	2.72695	Putative uncharacterized protein OS=Ixodes scapularis GN=IscW_ISCW023909 PE=4 SV=1 - [B7QMR3_IXOSC]
B5M740	5.45	1	24.7204	4.98291	3.82801	Heat shock protein 90 (Fragment) OS=Amblyomma americanum PE=2 SV=1 - [B5M740_AMBAM]
B7P872	2.84	1	70.5752	5.41455	2.03871	Alpha tubulin, putative OS=Ixodes scapularis GN=IscW_ISCW017473 PE=3 SV=1 - [B7P872_IXOSC]
B7PCS0	7.36	1	44.8246	5.94775	2.77158	Alpha-1,3-mannosyl-glycoprotein beta-1, 2-N-acetylglucosaminyltransferase, putative (Fragment) OS=Ixodes scapularis GN=IscW_ISCW002790 PE=4 SV=1 - [B7PCS0_IXOSC]
B7PXE5	5.78	1	34.5625	7.50342	2.00302	Phosphoglycerate mutase, putative OS=Ixodes scapularis GN=IscW_ISCW020485 PE=4 SV=1 - [B7PXE5_IXOSC]
B7PXS9	5.49	1	39.8804	9.08545	3.89317	Uroporphyrinogen decarboxylase OS=Ixodes scapularis GN=IscW_ISCW020804 PE=3 SV=1 - [B7PXS9_IXOSC]
B7QD28	3.79	1	90.9564	5.16064	2.0939	Putative uncharacterized protein OS=Ixodes scapularis GN=IscW_ISCW013255 PE=4 SV=1 - [B7QD28_IXOSC]
B7QIL2	8.06	1	41.8003	9.31982	2.00724	Dreadlocks/dock, putative (Fragment) OS=Ixodes scapularis GN=IscW_ISCW023626 PE=4 SV=1 - [B7QIL2_IXOSC]
B7QKW5	2.66	1	82.9902	7.98682	2.19792	Disintegrin-metalloprotease, putative OS=Ixodes scapularis GN=IscW_ISCW014660 PE=4 SV=1 - [B7QKW5_IXOSC]
E2J6V1	6.25	1	21.4088	9.23193	2.04065	RNA-binding protein musashi subunit HRP1 (Fragment) OS=Hyalomma marginatum rufipes PE=2 SV=1 - [E2J6V1_9ACAR]
B7P3T1	10.33	1	24.6189	10.1255	2.00772	Ribosomal protein L22, putative OS=Ixodes scapularis GN=IscW_ISCW000095 PE=3 SV=1 - [B7P3T1_IXOSC]
B7P901	5.37	1	67.2483	8.83643	2.04669	Highwire, putative OS=Ixodes scapularis GN=IscW_ISCW001964 PE=4 SV=1 - [B7P901_IXOSC]
B7PQH4	28.97	1	12.4618	7.89893	2.01327	Putative uncharacterized protein OS=Ixodes scapularis GN=IscW_ISCW006734 PE=4 SV=1 - [B7PQH4_IXOSC]
B7PVI7	3.68	1	37.1756	7.7085	2.04065	RNA-binding protein musashi, putative OS=Ixodes scapularis GN=IscW_ISCW007146 PE=4 SV=1 - [B7PVI7_IXOSC]
B7PWA8	29.29	1	11.3355	7.50342	2.38855	Desert hedgehog protein, putative OS=Ixodes scapularis GN=IscW_ISCW007045 PE=4 SV=1 - [B7PWA8_IXOSC]
B7PWI4	6.04	1	37.5581	8.6167	2.32022	Valacyclovir hydrolase, putative (Fragment) OS=Ixodes scapularis GN=IscW_ISCW019272 PE=4 SV=1 - [B7PWI4_IXOSC]
B7Q421	16.85	1	19.588	6.32861	2.1309	COMM domain-containing protein, putative OS=Ixodes scapularis GN=IscW_ISCW011080 PE=4 SV=1 - [B7Q421_IXOSC]
B7QD66	2.08	1	152.855	6.88818	2.15415	Putative uncharacterized protein (Fragment) OS=Ixodes scapularis GN=IscW_ISCW022896 PE=4 SV=1 - [B7QD66_IXOSC]
B7QGB5	2.16	1	92.0665	5.89697	2.34174	Adamts-7, putative OS=Ixodes scapularis GN=IscW_ISCW013359 PE=4 SV=1 - [B7QGB5_IXOSC]
B7QGE3	0.91	1	151.583	6.771	3.78633	Hemelipoglycoprotein, putative (Fragment) OS=Ixodes scapularis GN=IscW_ISCW012424 PE=4 SV=1 - [B7QGE3_IXOSC]
B7QGQ3	10.89	1	11.9231	8.92432	4.19853	Putative uncharacterized protein OS=Ixodes scapularis GN=IscW_ISCW014417 PE=4 SV=1 - [B7QGQ3_IXOSC]
B7QI53	3.06	1	75.4011	9.43701	3.66358	Apoptosis-promoting RNA-binding protein TIA-1/TIAR, putative OS=Ixodes scapularis GN=IscW_ISCW014211 PE=4 SV=1 - [B7QI53_IXOSC]
B7QP04	4.57	1	43.4961	6.25244	2.03871	Alpha tubulin, putative OS=Ixodes scapularis GN=IscW_ISCW015258 PE=4 SV=1 - [B7QP04_IXOSC]
Q86G65	6.96	1	30.6441	8.77783	2.35354	Surfeit 4 protein OS=Dermacentor variabilis PE=2 SV=1 - [Q86G65_DERVA]
Q6B8F9	14.8	1	21.6656	8.44092	2.1811	Putative salivary secreted peptide OS=Ixodes pacificus PE=2 SV=1 - [Q6B8F9_9ACAR]
F0J922	6.03	1	22.2912	4.76709	3.82801	Heat shock protein 90 (Fragment) OS=Amblyomma variegatum PE=2 SV=1 - [F0J922_AMBVA]
F0JA02	6.32	1	32.3857	4.4751	2.06853	BRCA2-and CDKN1A-interacting protein isoform CRA_a OS=Amblyomma variegatum PE=2 SV=1 - [F0JA02_AMBVA]
E7DT70	32	1	11.3935	8.82178	2.14664	Cysteine-rich antimicrobial peptide OS=Rhipicephalus haemaphysaloides GN=rhamp PE=4 SV=1 - [E7DT70_9ACAR]
E7CF11	6.96	1	29.5019	8.77783	2.28468	Mitochondrial volatge dependent anion-selective channel (Fragment) OS=Boophilus microplus GN=VDAC PE=4 SV=1 - [E7CF11_BOOMI]
F0JA41	2.64	1	35.2603	5.33838	5.80983	Na+/K+ ATPase beta subunit OS=Amblyomma variegatum PE=2 SV=1 - [F0JA41_AMBVA]
F0J8Q8	5.26	1	22.6965	4.75439	2.2454	Hypothetical secreted conserved protein 62 (Fragment) OS=Amblyomma variegatum PE=2 SV=1 - [F0J8Q8_AMBVA]
F0J8R7	8.12	1	25.3086	7.84033	2.28468	Porin/voltage-dependent anion-selective channel protein (Fragment) OS=Amblyomma variegatum PE=2 SV=1 - [F0J8R7_AMBVA]
F0J936	4.68	1	26.7196	8.88037	3.93972	Succinate dehydrogenase Ip subunit (Fragment) OS=Amblyomma variegatum PE=2 SV=1 - [F0J936_AMBVA]
F0J996	4.74	1	21.7072	9.11475	3.99235	Glutathione S-transferase (Fragment) OS=Amblyomma variegatum PE=2 SV=1 - [F0J996_AMBVA]
F0J8P3	2.54	1	56.1553	6.59521	3.90707	HSP70 family member (Fragment) OS=Amblyomma variegatum PE=2 SV=1 - [F0J8P3_AMBVA]
F0J972	6.3	1	25.2359	8.70459	4.21717	Glyceraldehyde-3-phosphate dehydrogenase (Fragment) OS=Amblyomma variegatum PE=2 SV=1 - [F0J972_AMBVA]
F0J9K6	12.05	1	17.0446	4.61475	2.27993	Dihydrolipoamide acetyltransferase (Fragment) OS=Amblyomma variegatum PE=2 SV=1 - [F0J9K6_AMBVA]
G3BFX9	3.99	1	49.8725	5.05908	2.03871	Alpha tubulin OS=Ixodes scapularis PE=2 SV=1 - [G3BFX9_IXOSC]
G3MG29	7.57	1	27.6507	9.46631	2.35354	Putative uncharacterized protein (Fragment) OS=Amblyomma maculatum PE=2 SV=1 - [G3MG29_9ACAR]
G3MM27	6.74	1	30.3064	8.77783	2.28468	Putative uncharacterized protein OS=Amblyomma maculatum PE=2 SV=1 - [G3MM27_9ACAR]
G3MQ31	5.21	1	44.1983	7.75244	2.15376	Putative uncharacterized protein OS=Amblyomma maculatum PE=2 SV=1 - [G3MQ31_9ACAR]
G3MJF6	7.46	1	48.0141	8.68994	2.4249	Putative uncharacterized protein (Fragment) OS=Amblyomma maculatum PE=2 SV=1 - [G3MJF6_9ACAR]
G3MRF0	3.61	1	67.3929	7.40088	2.08412	Putative uncharacterized protein OS=Amblyomma maculatum PE=2 SV=1 - [G3MRF0_9ACAR]
G3MSH2	6.46	1	35.5643	7.95752	2.43802	Putative uncharacterized protein OS=Amblyomma maculatum PE=2 SV=1 - [G3MSH2_9ACAR]
G3MF41	8.55	1	25.8242	6.80029	2.12579	Putative uncharacterized protein OS=Amblyomma maculatum PE=2 SV=1 - [G3MF41_9ACAR]
G3MT41	2.16	1	59.9967	8.77783	6.22229	ATP synthase subunit alpha OS=Amblyomma maculatum PE=2 SV=1 - [G3MT41_9ACAR]
G3MLQ2	8.3	1	28.9435	6.22705	2.16373	Putative uncharacterized protein OS=Amblyomma maculatum PE=2 SV=1 - [G3MLQ2_9ACAR]
G3MFY8	9.31	1	28.7347	10.9458	3.14586	60S ribosomal protein L13 (Fragment) OS=Amblyomma maculatum PE=2 SV=1 - [G3MFY8_9ACAR]
G3MTW5	3.44	1	48.8461	9.64209	2.10308	Putative uncharacterized protein OS=Amblyomma maculatum PE=2 SV=1 - [G3MTW5_9ACAR]
G3MGI3	1.6	1	86.4684	5.07178	5.53766	Putative uncharacterized protein (Fragment) OS=Amblyomma maculatum PE=2 SV=1 - [G3MGI3_9ACAR]
G3MMK1	4.11	1	25.4831	8.646	3.99235	Putative uncharacterized protein OS=Amblyomma maculatum PE=2 SV=1 - [G3MMK1_9ACAR]
G3MMK3	4.11	1	25.4981	8.88037	3.99235	Putative uncharacterized protein OS=Amblyomma maculatum PE=2 SV=1 - [G3MMK3_9ACAR]
G3MGR5	6.74	1	48.9821	7.50342	2.13563	Putative uncharacterized protein (Fragment) OS=Amblyomma maculatum PE=2 SV=1 - [G3MGR5_9ACAR]
G3MGS2	8.82	1	40.8964	8.73389	2.4249	Putative uncharacterized protein (Fragment) OS=Amblyomma maculatum PE=2 SV=1 - [G3MGS2_9ACAR]
G3MH23	1.88	1	75.7091	5.66846	3.90707	Putative uncharacterized protein (Fragment) OS=Amblyomma maculatum PE=2 SV=1 - [G3MH23_9ACAR]
G3MHE7	3.52	1	61.3815	4.4751	2.02643	Putative uncharacterized protein (Fragment) OS=Amblyomma maculatum PE=2 SV=1 - [G3MHE7_9ACAR]
G3MNL0	7.41	1	21.5566	9.89111	3.98067	Putative uncharacterized protein OS=Amblyomma maculatum PE=2 SV=1 - [G3MNL0_9ACAR]
G3MHR0	2.8	1	53.1937	8.27979	4.15987	Isocitrate dehydrogenase [NADP] (Fragment) OS=Amblyomma maculatum PE=2 SV=1 - [G3MHR0_9ACAR]
G3MNR4	5.47	1	13.4415	10.5796	7.69584	Histone H2A OS=Amblyomma maculatum PE=2 SV=1 - [G3MNR4_9ACAR]
G3MHY7	4.74	1	47.973	7.86963	2.12327	Putative uncharacterized protein (Fragment) OS=Amblyomma maculatum PE=2 SV=1 - [G3MHY7_9ACAR]
G3MI95	5.29	1	43.6996	5.12256	3.74013	Putative uncharacterized protein (Fragment) OS=Amblyomma maculatum PE=2 SV=1 - [G3MI95_9ACAR]
G3MPS0	3.86	1	32.1004	8.90967	3.93972	Putative uncharacterized protein OS=Amblyomma maculatum PE=2 SV=1 - [G3MPS0_9ACAR]
G3MHE8	5.98	1	40.4137	9.33447	2.20021	Putative uncharacterized protein (Fragment) OS=Amblyomma maculatum PE=2 SV=1 - [G3MHE8_9ACAR]
G3MGQ1	3.77	1	52.8371	5.37646	2.03871	Putative uncharacterized protein (Fragment) OS=Amblyomma maculatum PE=2 SV=1 - [G3MGQ1_9ACAR]
G3MQR1	5.34	1	64.0632	6.66846	2.02159	Putative uncharacterized protein OS=Amblyomma maculatum PE=2 SV=1 - [G3MQR1_9ACAR]
G3MPF5	6.99	1	30.5501	8.95361	2.35354	Putative uncharacterized protein OS=Amblyomma maculatum PE=2 SV=1 - [G3MPF5_9ACAR]
G3MFC4	4.1	1	49.0171	5.50342	2.03871	Putative uncharacterized protein (Fragment) OS=Amblyomma maculatum PE=2 SV=1 - [G3MFC4_9ACAR]
G3MNZ4	5.59	1	35.812	9.20264	2.81961	Malate dehydrogenase OS=Amblyomma maculatum PE=2 SV=1 - [G3MNZ4_9ACAR]
G3MS09	5.46	1	52.3449	8.80713	2.16976	Putative uncharacterized protein OS=Amblyomma maculatum PE=2 SV=1 - [G3MS09_9ACAR]
G3MHL7	4.05	1	33.9042	9.11475	2.04065	Putative uncharacterized protein (Fragment) OS=Amblyomma maculatum PE=2 SV=1 - [G3MHL7_9ACAR]
G3MK15	3.56	1	57.6339	7.76709	2.10482	Putative uncharacterized protein OS=Amblyomma maculatum PE=2 SV=1 - [G3MK15_9ACAR]
G3MGH6	10.92	1	31.4901	8.32373	3.90345	Putative uncharacterized protein (Fragment) OS=Amblyomma maculatum PE=2 SV=1 - [G3MGH6_9ACAR]
G3MJW5	4.57	1	22.9046	8.22119	3.99235	Putative uncharacterized protein OS=Amblyomma maculatum PE=2 SV=1 - [G3MJW5_9ACAR]
G3MR88	3.1	1	46.2083	8.04541	2.37414	Putative uncharacterized protein OS=Amblyomma maculatum PE=2 SV=1 - [G3MR88_9ACAR]
G3MGG5	3.61	1	39.5087	7.78174	2.37414	Putative uncharacterized protein (Fragment) OS=Amblyomma maculatum PE=2 SV=1 - [G3MGG5_9ACAR]
G3MJU3	7.12	1	30.4107	6.59521	2.10968	Putative uncharacterized protein OS=Amblyomma maculatum PE=2 SV=1 - [G3MJU3_9ACAR]
G3MJA6	3.49	1	42.8523	8.07471	4.15987	Isocitrate dehydrogenase [NADP] (Fragment) OS=Amblyomma maculatum PE=2 SV=1 - [G3MJA6_9ACAR]
G3MI40	5.49	1	61.7189	6.18896	2.04657	Putative uncharacterized protein (Fragment) OS=Amblyomma maculatum PE=2 SV=1 - [G3MI40_9ACAR]
G3MT42	2.16	1	59.9615	9.0415	6.22229	ATP synthase subunit alpha OS=Amblyomma maculatum PE=2 SV=1 - [G3MT42_9ACAR]
G3MID5	8	1	44.9017	8.54346	2.4249	Putative uncharacterized protein (Fragment) OS=Amblyomma maculatum PE=2 SV=1 - [G3MID5_9ACAR]
G3MFQ4	11.36	1	19.745	7.34229	11.2296	Putative uncharacterized protein (Fragment) OS=Amblyomma maculatum PE=2 SV=1 - [G3MFQ4_9ACAR]
G3MGG7	2.09	1	62.2245	9.0415	6.22229	ATP synthase subunit alpha (Fragment) OS=Amblyomma maculatum PE=2 SV=1 - [G3MGG7_9ACAR]
G3MQD6	4.17	1	29.564	4.86865	2.2454	Putative uncharacterized protein OS=Amblyomma maculatum PE=2 SV=1 - [G3MQD6_9ACAR]
G3MGN2	3.81	1	52.638	5.70654	2.03871	Putative uncharacterized protein (Fragment) OS=Amblyomma maculatum PE=2 SV=1 - [G3MGN2_9ACAR]
G3MIZ5	5.48	1	58.1929	5.96045	2.4401	Putative uncharacterized protein (Fragment) OS=Amblyomma maculatum PE=2 SV=1 - [G3MIZ5_9ACAR]
G3MK95	2.04	1	70.6198	5.99854	3.90707	Putative uncharacterized protein OS=Amblyomma maculatum PE=2 SV=1 - [G3MK95_9ACAR]
G3MLX2	1.4	1	78.6873	7.03467	2.09467	Putative uncharacterized protein OS=Amblyomma maculatum PE=2 SV=1 - [G3MLX2_9ACAR]

## Sheet: DL
Accession	Coverage	# Peptides	MW [kDa]	calc. pI	Score	Description
A8WAA7	8.74	62	212.571	7.88428	222.816	Vitellogenin-2 OS=Dermacentor variabilis GN=Vg-2 PE=2 SV=2 - [A8WAA7_DERVA]
Q17174	11.33	59	147.093	8.80713	234.136	GP80 (Fragment) OS=Boophilus microplus PE=2 SV=1 - [Q17174_BOOMI]
Q5EG54	5.81	51	208.115	7.44482	192.623	Vitellogenin OS=Dermacentor variabilis GN=Vg PE=2 SV=2 - [Q5EG54_DERVA]
B0F457	14.95	25	69.8474	7.51807	108.28	Vitellogenin (Fragment) OS=Boophilus microplus PE=2 SV=1 - [B0F457_BOOMI]
G3MLM7	33.78	19	41.7668	5.47803	52.6821	Putative uncharacterized protein OS=Amblyomma maculatum PE=2 SV=1 - [G3MLM7_9ACAR]
A4UTU3	33.78	19	41.7968	5.47803	52.6821	Beta-actin OS=Dermacentor variabilis PE=2 SV=2 - [A4UTU3_DERVA]
Q6X4W3	33.78	19	41.7977	5.47803	53.7123	Actin OS=Haemaphysalis longicornis GN=Act1 PE=2 SV=1 - [Q6X4W3_HAELO]
Q5D579	33.96	19	41.5359	5.84619	52.6821	Actin (Fragment) OS=Ixodes ricinus PE=2 SV=1 - [Q5D579_IXORI]
B4XC06	33.87	19	41.6657	5.47803	52.6821	Actin (Fragment) OS=Haemaphysalis longicornis GN=ACT PE=2 SV=1 - [B4XC06_HAELO]
A9ZT00	33.78	19	41.7398	5.59229	52.6821	Actin OS=Ixodes persulcatus GN=act PE=2 SV=1 - [A9ZT00_IXOPE]
Q6X4W2	33.78	19	41.7807	5.47803	52.6821	Actin OS=Rhipicephalus appendiculatus GN=Act1 PE=2 SV=1 - [Q6X4W2_RHIAP]
G3MK37	33.78	19	41.7907	5.57959	52.6821	Putative uncharacterized protein OS=Amblyomma maculatum PE=2 SV=1 - [G3MK37_9ACAR]
B7PBG2	34.93	17	37.5688	5.5542	46.8276	Actin, putative (Fragment) OS=Ixodes scapularis GN=IscW_ISCW024111 PE=3 SV=1 - [B7PBG2_IXOSC]
D9IFL5	31.12	16	41.7807	5.47803	44.3608	Actin OS=Hyalomma asiaticum PE=2 SV=1 - [D9IFL5_9ACAR]
B5M764	45.83	14	21.1225	5.5415	38.0786	Actin (Fragment) OS=Amblyomma americanum PE=2 SV=1 - [B5M764_AMBAM]
E7EBY4	34.72	12	16.0088	5.49072	30.744	Beta actin (Fragment) OS=Dermacentor marginatus GN=act PE=2 SV=1 - [E7EBY4_9ACAR]
E9NMG1	34.72	12	16.0279	5.49072	30.744	Beta actin (Fragment) OS=Ixodes ricinus PE=2 SV=1 - [E9NMG1_IXORI]
Q4PM69	38.83	11	11.3604	11.356	31.0892	Histone H4 OS=Ixodes scapularis GN=IscW_ISCW019498 PE=3 SV=1 - [Q4PM69_IXOSC]
G3MMX0	28.99	11	15.4225	11.2681	31.0892	Histone H4 OS=Amblyomma maculatum PE=2 SV=1 - [G3MMX0_9ACAR]
B7QH00	1.35	7	219.953	8.90967	17.4165	General transcription factor IIIC, polypeptide 1, alpha 220kDa, putative OS=Ixodes scapularis GN=IscW_ISCW015036 PE=4 SV=1 - [B7QH00_IXOSC]
B7PSI5	31.45	7	13.3556	10.7261	21.5608	Histone H2A OS=Ixodes scapularis GN=IscW_ISCW019497 PE=3 SV=1 - [B7PSI5_IXOSC]
G3MIJ7	12.35	7	18.5915	7.48877	15.5659	Putative uncharacterized protein (Fragment) OS=Amblyomma maculatum PE=2 SV=1 - [G3MIJ7_9ACAR]
G3MN11	31.45	7	13.3115	10.7261	21.5608	Histone H2A OS=Amblyomma maculatum PE=2 SV=1 - [G3MN11_9ACAR]
Q19V51	3.43	6	177.544	6.81494	27.9505	Hemelipoglycoprotein OS=Dermacentor variabilis PE=2 SV=1 - [Q19V51_DERVA]
B7QAN8	0.82	6	108.69	7.12256	14.615	Nucleolar RNA-associated protein, putative OS=Ixodes scapularis GN=IscW_ISCW022546 PE=4 SV=1 - [B7QAN8_IXOSC]
B7Q0V0	4.74	5	126.08	9.15869	8.35345	Myosin IA, putative (Fragment) OS=Ixodes scapularis GN=IscW_ISCW009241 PE=4 SV=1 - [B7Q0V0_IXOSC]
Q95V64	35.29	5	14.9845	4.7417	15.6559	Actin (Fragment) OS=Ixodes scapularis PE=3 SV=1 - [Q95V64_IXOSC]
B7SP61	12.5	4	13.4295	10.5796	12.6552	Histone H2A OS=Dermacentor variabilis PE=2 SV=1 - [B7SP61_DERVA]
B7PHT2	11.51	4	14.6741	10.7407	12.6552	Histone H2A OS=Ixodes scapularis GN=IscW_ISCW004478 PE=3 SV=1 - [B7PHT2_IXOSC]
G0Z2I4	3.22	4	68.1027	5.92236	8.96009	Bm86-like protein (Fragment) OS=Hyalomma detritum PE=2 SV=1 - [G0Z2I4_9ACAR]
G3MNR4	12.5	4	13.4415	10.5796	12.6552	Histone H2A OS=Amblyomma maculatum PE=2 SV=1 - [G3MNR4_9ACAR]
G3MLZ3	3.57	4	22.0774	5.5542	10.0368	Putative uncharacterized protein OS=Amblyomma maculatum PE=2 SV=1 - [G3MLZ3_9ACAR]
B7P7T4	28.68	3	15.3185	11.2681	12.0824	Core histone H2A/H2B/H3/H4 OS=Ixodes scapularis GN=IscW_ISCW002300 PE=3 SV=1 - [B7P7T4_IXOSC]
B7PA50	15.07	3	15.3246	5.05908	8.96364	Cuticular protein, putative OS=Ixodes scapularis GN=IscW_ISCW017292 PE=4 SV=1 - [B7PA50_IXOSC]
B7Q7A6	10.91	3	31.124	8.70459	2.13048	Putative uncharacterized protein OS=Ixodes scapularis GN=IscW_ISCW021648 PE=4 SV=1 - [B7Q7A6_IXOSC]
Q56CZ1	2.27	3	39.4857	5.22412	25.7275	Yolk cathepsin (Fragment) OS=Boophilus microplus GN=BYC PE=2 SV=1 - [Q56CZ1_BOOMI]
B7PF89	6.51	3	31.4743	8.646	6.20441	Putative uncharacterized protein OS=Ixodes scapularis GN=IscW_ISCW003685 PE=4 SV=1 - [B7PF89_IXOSC]
B7P1Q6	8.48	3	32.7366	4.79248	5.24172	Putative uncharacterized protein OS=Ixodes scapularis GN=IscW_ISCW000732 PE=4 SV=1 - [B7P1Q6_IXOSC]
B7PHZ4	12.5	3	17.338	8.63135	6.94377	Putative uncharacterized protein (Fragment) OS=Ixodes scapularis GN=IscW_ISCW017919 PE=4 SV=1 - [B7PHZ4_IXOSC]
B7Q8Z2	14.53	3	20.2142	9.67139	4.58458	Putative uncharacterized protein OS=Ixodes scapularis GN=IscW_ISCW020969 PE=4 SV=1 - [B7Q8Z2_IXOSC]
F0J8M9	6.37	3	24.6552	8.76318	2.08426	Hypothetical secreted glycine-rich protein 43 (Fragment) OS=Amblyomma variegatum PE=2 SV=1 - [F0J8M9_AMBVA]
G3MFY8	9.31	3	28.7347	10.9458	8.90563	60S ribosomal protein L13 (Fragment) OS=Amblyomma maculatum PE=2 SV=1 - [G3MFY8_9ACAR]
G3MR72	11.82	3	32.8946	7.85498	4.33229	Putative uncharacterized protein OS=Amblyomma maculatum PE=2 SV=1 - [G3MR72_9ACAR]
G3MR06	7.65	3	36.1086	5.97314	2.1713	Putative uncharacterized protein OS=Amblyomma maculatum PE=2 SV=1 - [G3MR06_9ACAR]
P83609	24.79	2	13.5777	4.91943	5.95672	Kunitz-type serine protease inhibitor A (Fragments) OS=Boophilus microplus PE=1 SV=2 - [BMTIA_BOOMI]
O97162	4.58	2	32.9816	4.729	7.00521	Tropomyosin OS=Boophilus microplus PE=2 SV=1 - [TPM_BOOMI]
Q8IT89	4.58	2	32.8525	4.729	7.00521	Tropomyosin OS=Haemaphysalis longicornis PE=2 SV=1 - [TPM_HAELO]
C9W1J3	40.26	2	8.20709	9.08545	4.74453	Hypothetical secreted peptide OS=Rhipicephalus sanguineus PE=4 SV=1 - [C9W1J3_RHISA]
B7PA52	8.72	2	15.3424	4.7417	6.18215	Cuticle protein, putative OS=Ixodes scapularis GN=IscW_ISCW017294 PE=4 SV=1 - [B7PA52_IXOSC]
B7PKR6	21.48	2	14.9015	12.2788	2.40876	Collagen, putative (Fragment) OS=Ixodes scapularis GN=IscW_ISCW018721 PE=4 SV=1 - [B7PKR6_IXOSC]
B7Q847	6.69	2	30.6494	8.68994	2.10982	Putative uncharacterized protein OS=Ixodes scapularis GN=IscW_ISCW011380 PE=4 SV=1 - [B7Q847_IXOSC]
B7PSX9	4.25	2	34.4664	5.64307	7.00521	Tropomyosin invertebrate, putative (Fragment) OS=Ixodes scapularis GN=IscW_ISCW008202 PE=4 SV=1 - [B7PSX9_IXOSC]
A5Z1D9	4.58	2	32.8926	4.729	7.00521	Putative uncharacterized protein OS=Haemaphysalis qinghaiensis PE=2 SV=1 - [A5Z1D9_9ACAR]
B7Q846	8.47	2	26.6031	6.69775	4.04016	Gamma-interferon inducible lysosomal thiol reductase, putative OS=Ixodes scapularis GN=IscW_ISCW011168 PE=4 SV=1 - [B7Q846_IXOSC]
B7QCS1	1.86	2	182.831	6.50732	4.62485	Transcription initiation factor tfii-D, putative (Fragment) OS=Ixodes scapularis GN=IscW_ISCW012742 PE=4 SV=1 - [B7QCS1_IXOSC]
B1B544	0.78	2	176.18	6.62451	6.32193	Vitellogenin-2 OS=Haemaphysalis longicornis GN=HlVg-2 PE=2 SV=1 - [B1B544_HAELO]
B7PBM3	1.63	2	112.842	8.92432	4.46794	Voltage-gated channel, putative OS=Ixodes scapularis GN=IscW_ISCW003234 PE=4 SV=1 - [B7PBM3_IXOSC]
Q4PN85	12.92	2	20.2271	5.04639	4.35639	Secreted protein OS=Ixodes scapularis PE=2 SV=1 - [Q4PN85_IXOSC]
B7PAS9	10.41	2	29.8683	7.32764	2.27037	Lysophospholipase, putative OS=Ixodes scapularis GN=IscW_ISCW016705 PE=4 SV=1 - [B7PAS9_IXOSC]
B7QKW3	4.67	2	73.1937	8.48486	2.30522	Neprilysin, putative OS=Ixodes scapularis GN=IscW_ISCW013664 PE=4 SV=1 - [B7QKW3_IXOSC]
B7Q408	1.68	2	209.646	7.04932	4.26707	Proteasome activator complex subunit, putative OS=Ixodes scapularis GN=IscW_ISCW020904 PE=4 SV=1 - [B7Q408_IXOSC]
B7QE40	11.6	2	26.6484	11.605	4.58276	Putative uncharacterized protein OS=Ixodes scapularis GN=IscW_ISCW011904 PE=4 SV=1 - [B7QE40_IXOSC]
B7QNH3	6.8	2	74.296	9.34912	4.79779	Protein kinase, putative OS=Ixodes scapularis GN=IscW_ISCW015175 PE=3 SV=1 - [B7QNH3_IXOSC]
B7PMA0	20.35	2	11.7614	5.021	2.1045	Putative uncharacterized protein OS=Ixodes scapularis GN=IscW_ISCW018971 PE=4 SV=1 - [B7PMA0_IXOSC]
B7PJL5	1.62	2	115.822	8.80713	4.27608	Putative uncharacterized protein OS=Ixodes scapularis GN=IscW_ISCW018167 PE=4 SV=1 - [B7PJL5_IXOSC]
G3MMX6	28.68	2	15.3785	11.2681	10.3135	Putative uncharacterized protein OS=Amblyomma maculatum PE=2 SV=1 - [G3MMX6_9ACAR]
F0J9G0	9.16	2	14.8192	6.29053	6.32193	Heme lipoprotein (Fragment) OS=Amblyomma variegatum PE=2 SV=1 - [F0J9G0_AMBVA]
F0J8G1	5.16	2	29.1339	4.85596	7.00521	Actin filament-coating protein tropomyosin (Fragment) OS=Amblyomma variegatum PE=2 SV=1 - [F0J8G1_AMBVA]
G3MK12	3.56	2	45.5761	9.43701	4.6997	Putative uncharacterized protein OS=Amblyomma maculatum PE=2 SV=1 - [G3MK12_9ACAR]
G3MRB5	5.53	2	27.2638	4.70361	7.00521	Putative uncharacterized protein OS=Amblyomma maculatum PE=2 SV=1 - [G3MRB5_9ACAR]
G3MKZ5	6.25	2	15.016	10.228	7.77679	Histone H2A OS=Amblyomma maculatum PE=2 SV=1 - [G3MKZ5_9ACAR]
G3MRB3	14.35	2	23.7914	5.03369	2.10105	Putative uncharacterized protein OS=Amblyomma maculatum PE=2 SV=1 - [G3MRB3_9ACAR]
B2MW54	17.95	1	8.83112	8.44092	2.00238	Longicornsin OS=Haemaphysalis longicornis GN=sGDLP PE=1 SV=1 - [DEFLO_HAELO]
Q4PM63	12.1	1	13.8106	10.521	3.66373	Histone H2B OS=Ixodes scapularis GN=IscW_ISCW019496 PE=2 SV=1 - [Q4PM63_IXOSC]
B7PCI4	8.84	1	39.9803	8.11865	2.03344	Ubiquitin conjugating enzyme interacting protein, putative OS=Ixodes scapularis GN=IscW_ISCW016838 PE=4 SV=1 - [B7PCI4_IXOSC]
B7PJX9	0.73	1	164.222	5.73193	3.77778	Putative uncharacterized protein OS=Ixodes scapularis GN=IscW_ISCW003838 PE=4 SV=1 - [B7PJX9_IXOSC]
B7PKY0	0.55	1	356.777	6.46826	3.61773	Putative uncharacterized protein OS=Ixodes scapularis GN=IscW_ISCW018963 PE=4 SV=1 - [B7PKY0_IXOSC]
B7PL40	2.42	1	77.477	8.77783	2.10432	cGMP-inhibited 3,5-cyclic phosphodiesterase, putative OS=Ixodes scapularis GN=IscW_ISCW006877 PE=4 SV=1 - [B7PL40_IXOSC]
B7PNL2	4.26	1	66.5519	7.37158	2.06413	3-5 exonuclease, putative OS=Ixodes scapularis GN=IscW_ISCW005772 PE=4 SV=1 - [B7PNL2_IXOSC]
B7PTF4	8.78	1	24.1885	7.43018	2.16988	Putative uncharacterized protein OS=Ixodes scapularis GN=IscW_ISCW006914 PE=4 SV=1 - [B7PTF4_IXOSC]
B7PYK7	6.22	1	24.8752	9.53955	2.01587	Protein Wnt (Fragment) OS=Ixodes scapularis GN=IscW_ISCW020393 PE=3 SV=1 - [B7PYK7_IXOSC]
B7QBP3	4.47	1	70.9004	8.17725	2.39111	Protein tyrosine kinase, putative OS=Ixodes scapularis GN=IscW_ISCW012174 PE=4 SV=1 - [B7QBP3_IXOSC]
B7QI48	15.46	1	10.4523	9.77393	2.18851	Putative uncharacterized protein OS=Ixodes scapularis GN=IscW_ISCW014206 PE=4 SV=1 - [B7QI48_IXOSC]
Q4PM85	8.16	1	11.3254	5.38916	5.88706	Salivary peptidase (Fragment) OS=Ixodes scapularis PE=2 SV=1 - [Q4PM85_IXOSC]
B7PCG3	11.28	1	29.0569	8.70459	2.22834	Putative uncharacterized protein OS=Ixodes scapularis GN=IscW_ISCW003288 PE=4 SV=1 - [B7PCG3_IXOSC]
B7PN23	1.55	1	212.191	5.22412	2.03795	Neurobeachin, putative OS=Ixodes scapularis GN=IscW_ISCW018522 PE=4 SV=1 - [B7PN23_IXOSC]
B7PSI7	2.41	1	120.234	6.91748	0	Putative uncharacterized protein OS=Ixodes scapularis GN=IscW_ISCW019499 PE=4 SV=1 - [B7PSI7_IXOSC]
B7Q201	2.87	1	110.49	5.69385	2.17601	Agrin, putative OS=Ixodes scapularis GN=IscW_ISCW020057 PE=4 SV=1 - [B7Q201_IXOSC]
B7Q381	0.61	1	476.161	8.57275	2.20692	Putative uncharacterized protein OS=Ixodes scapularis GN=IscW_ISCW009032 PE=4 SV=1 - [B7Q381_IXOSC]
B7Q829	39.71	1	7.64696	5.87158	2.13706	Putative uncharacterized protein OS=Ixodes scapularis GN=IscW_ISCW011297 PE=4 SV=1 - [B7Q829_IXOSC]
B7QGF3	6.05	1	35.3494	8.06006	2.05666	Asparaginase, putative OS=Ixodes scapularis GN=IscW_ISCW022371 PE=4 SV=1 - [B7QGF3_IXOSC]
B7QHB4	11.16	1	27.2545	9.42236	2.14165	Putative uncharacterized protein OS=Ixodes scapularis GN=IscW_ISCW013739 PE=4 SV=1 - [B7QHB4_IXOSC]
B7QLG9	5.44	1	37.7	6.06201	2.10536	Putative uncharacterized protein (Fragment) OS=Ixodes scapularis GN=IscW_ISCW014843 PE=4 SV=1 - [B7QLG9_IXOSC]
B7QM65	38.55	1	8.58222	5.37646	2.08234	Putative uncharacterized protein OS=Ixodes scapularis GN=IscW_ISCW022992 PE=4 SV=1 - [B7QM65_IXOSC]
B7P3R0	18.6	1	14.3882	9.33447	2.08451	Putative uncharacterized protein OS=Ixodes scapularis GN=IscW_ISCW000543 PE=4 SV=1 - [B7P3R0_IXOSC]
B7PCL0	8.15	1	29.4049	6.53662	2.14283	Reductase, putative OS=Ixodes scapularis GN=IscW_ISCW002953 PE=4 SV=1 - [B7PCL0_IXOSC]
B7PF17	3.5	1	116.798	7.94287	2.27161	Alpha-mannosidase II, putative (Fragment) OS=Ixodes scapularis GN=IscW_ISCW018027 PE=4 SV=1 - [B7PF17_IXOSC]
B7PZ17	0.91	1	120.416	7.06396	2.2859	Putative uncharacterized protein OS=Ixodes scapularis GN=IscW_ISCW020557 PE=4 SV=1 - [B7PZ17_IXOSC]
B7QCZ0	2.1	1	68.0615	7.44482	2.13141	Putative uncharacterized protein OS=Ixodes scapularis GN=IscW_ISCW013025 PE=4 SV=1 - [B7QCZ0_IXOSC]
Q8MVE7	19.15	1	10.3888	8.19189	2.10694	Putative secreted protein OS=Ixodes scapularis PE=4 SV=1 - [Q8MVE7_IXOSC]
Q8HKH5	100	1	2.07003	5.8208	2.1758	NADH dehydrogenase subunit 1 (Fragment) OS=Bothriocroton undatum GN=ND1 PE=4 SV=1 - [Q8HKH5_9ACAR]
B7P2W4	13.49	1	14.4866	9.20264	2.00703	Transmembrane protein, putative OS=Ixodes scapularis GN=IscW_ISCW000981 PE=4 SV=1 - [B7P2W4_IXOSC]
B7PC94	3.71	1	48.5366	6.85889	2.63131	Tryptophanyl-tRNA synthetase, putative (Fragment) OS=Ixodes scapularis GN=IscW_ISCW016908 PE=3 SV=1 - [B7PC94_IXOSC]
B7PD94	5.31	1	42.0323	9.14404	2.23023	Transcription factor Dp-2, putative OS=Ixodes scapularis GN=IscW_ISCW016614 PE=3 SV=1 - [B7PD94_IXOSC]
B7PHC4	5.52	1	56.8277	6.87354	2.09523	Putative uncharacterized protein OS=Ixodes scapularis GN=IscW_ISCW004823 PE=4 SV=1 - [B7PHC4_IXOSC]
B7PK66	26.23	1	6.77198	4.99561	2.03689	Putative uncharacterized protein OS=Ixodes scapularis GN=IscW_ISCW017781 PE=4 SV=1 - [B7PK66_IXOSC]
B7Q1E2	0.68	1	163.629	7.63525	2.1303	Thioester-containing protein, putative OS=Ixodes scapularis GN=IscW_ISCW020822 PE=4 SV=1 - [B7Q1E2_IXOSC]
B7Q859	6.83	1	58.1117	9.14404	2.07515	Cell adhesion molecule, putative (Fragment) OS=Ixodes scapularis GN=IscW_ISCW011695 PE=4 SV=1 - [B7Q859_IXOSC]
B7QCH7	5.56	1	42.351	9.51025	2.12217	Putative uncharacterized protein OS=Ixodes scapularis GN=IscW_ISCW022477 PE=4 SV=1 - [B7QCH7_IXOSC]
B7QF84	17.07	1	9.23939	4.99561	2.27297	Mitochondrial import inner membrane translocase subunit Tim8, putative OS=Ixodes scapularis GN=IscW_ISCW022666 PE=4 SV=1 - [B7QF84_IXOSC]
B7QI15	25	1	10.4576	9.0415	3.63552	ABC transporter, putative (Fragment) OS=Ixodes scapularis GN=IscW_ISCW024888 PE=4 SV=1 - [B7QI15_IXOSC]
B7QIG2	9.88	1	28.3223	5.71924	2.52574	Phosphomannomutase, putative OS=Ixodes scapularis GN=IscW_ISCW014574 PE=4 SV=1 - [B7QIG2_IXOSC]
B7QME0	11.98	1	26.7321	9.37842	2.05654	Putative uncharacterized protein OS=Ixodes scapularis GN=IscW_ISCW023510 PE=4 SV=1 - [B7QME0_IXOSC]
B7P1Q2	0.61	1	207.987	6.49365	3.8152	Myosin heavy chain, skeletal muscle or cardiac muscle, putative OS=Ixodes scapularis GN=IscW_ISCW001340 PE=4 SV=1 - [B7P1Q2_IXOSC]
B7P5I4	3.86	1	35.5741	7.13721	2.16055	Putative uncharacterized protein OS=Ixodes scapularis GN=IscW_ISCW001564 PE=4 SV=1 - [B7P5I4_IXOSC]
B7P6T8	14.62	1	14.3425	9.64209	2.03056	Putative uncharacterized protein OS=Ixodes scapularis GN=IscW_ISCW000213 PE=4 SV=1 - [B7P6T8_IXOSC]
B7P7J2	3.24	1	59.8098	9.81787	2.03578	Putative uncharacterized protein OS=Ixodes scapularis GN=IscW_ISCW017555 PE=4 SV=1 - [B7P7J2_IXOSC]
B7P7Y0	1.83	1	130.734	6.90283	2.00195	E3 ubiquitin protein ligase (URE-B1), putative (Fragment) OS=Ixodes scapularis GN=IscW_ISCW017072 PE=4 SV=1 - [B7P7Y0_IXOSC]
B7PDN2	5.14	1	64.2941	5.05908	2.19534	Putative uncharacterized protein OS=Ixodes scapularis GN=IscW_ISCW017045 PE=4 SV=1 - [B7PDN2_IXOSC]
B7PGK4	6.69	1	28.4734	10.228	2.01213	Putative uncharacterized protein OS=Ixodes scapularis GN=IscW_ISCW004137 PE=4 SV=1 - [B7PGK4_IXOSC]
B7PM19	4.96	1	45.1959	8.85107	2.01386	Carboxypeptidase m, putative OS=Ixodes scapularis GN=IscW_ISCW019087 PE=4 SV=1 - [B7PM19_IXOSC]
B7PQQ3	5.91	1	22.7067	7.38623	2.06862	Monocarboxylate transporter, putative (Fragment) OS=Ixodes scapularis GN=IscW_ISCW005587 PE=4 SV=1 - [B7PQQ3_IXOSC]
B7Q2G3	6.15	1	55.0717	8.92432	2.15263	Monocarboxylate transporter, putative OS=Ixodes scapularis GN=IscW_ISCW008798 PE=4 SV=1 - [B7Q2G3_IXOSC]
B7Q4F7	10.93	1	27.7192	8.06006	2.05149	Putative uncharacterized protein OS=Ixodes scapularis GN=IscW_ISCW011822 PE=3 SV=1 - [B7Q4F7_IXOSC]
B7P3K2	7.73	1	19.4353	10.0522	2.01358	Cyclic-AMP-dependent transcription factor atf-6, putative (Fragment) OS=Ixodes scapularis GN=IscW_ISCW000227 PE=3 SV=1 - [B7P3K2_IXOSC]
B7PGV8	1.48	1	60.7617	6.53662	5.67109	Putative uncharacterized protein OS=Ixodes scapularis GN=IscW_ISCW005201 PE=4 SV=1 - [B7PGV8_IXOSC]
B7PUR5	1.82	1	135.351	8.44092	2.07685	Ubiquitin specific proteinase, putative (Fragment) OS=Ixodes scapularis GN=IscW_ISCW007716 PE=4 SV=1 - [B7PUR5_IXOSC]
B7Q1A2	5.16	1	46.6197	8.29443	3.55846	Putative uncharacterized protein OS=Ixodes scapularis GN=IscW_ISCW008863 PE=4 SV=1 - [B7Q1A2_IXOSC]
B7Q3L2	19.01	1	12.1823	7.78174	2.0521	Short chain type dehydrogenase, putative OS=Ixodes scapularis GN=IscW_ISCW009462 PE=3 SV=1 - [B7Q3L2_IXOSC]
B7Q815	4.01	1	35.237	5.021	2.0695	Secreted protein OS=Ixodes scapularis GN=IscW_ISCW010489 PE=4 SV=1 - [B7Q815_IXOSC]
B7QLS7	1.67	1	88.6991	7.29834	2.13711	Ribonuclease III, putative OS=Ixodes scapularis GN=IscW_ISCW023600 PE=4 SV=1 - [B7QLS7_IXOSC]
Q6B8G0	7.22	1	22.623	6.55127	2.00108	Putative secreted histamine binding protein of 20.0 kDa (Fragment) OS=Ixodes pacificus PE=2 SV=1 - [Q6B8G0_9ACAR]
Q4PLZ5	4.01	1	35.2399	4.95752	2.0695	Secreted protein (Fragment) OS=Ixodes scapularis PE=2 SV=1 - [Q4PLZ5_IXOSC]
B7PEW9	2.45	1	46.5696	8.01611	2.00801	Voltage-activated ion channel, putative (Fragment) OS=Ixodes scapularis GN=IscW_ISCW005236 PE=4 SV=1 - [B7PEW9_IXOSC]
B7PPV8	4.35	1	54.5478	8.35303	2.08486	tRNA-dihydrouridine synthase, putative OS=Ixodes scapularis GN=IscW_ISCW019221 PE=4 SV=1 - [B7PPV8_IXOSC]
B7Q440	42	1	5.947	10.4771	2.50823	Putative uncharacterized protein (Fragment) OS=Ixodes scapularis GN=IscW_ISCW010357 PE=4 SV=1 - [B7Q440_IXOSC]
B7QH66	9.89	1	21.4361	9.62744	2.0006	Crystallin, alpha B, putative (Fragment) OS=Ixodes scapularis GN=IscW_ISCW023576 PE=3 SV=1 - [B7QH66_IXOSC]
B7QHJ8	20.34	1	12.1694	4.66553	2.11063	Putative uncharacterized protein OS=Ixodes scapularis GN=IscW_ISCW023796 PE=4 SV=1 - [B7QHJ8_IXOSC]
B7QLQ6	3.8	1	36.867	9.72998	2.02258	Folate carrier protein, putative OS=Ixodes scapularis GN=IscW_ISCW023734 PE=3 SV=1 - [B7QLQ6_IXOSC]
B7QND5	2.42	1	32.3179	8.52881	3.79417	Putative uncharacterized protein (Fragment) OS=Ixodes scapularis GN=IscW_ISCW015332 PE=4 SV=1 - [B7QND5_IXOSC]
Q9GYX7	3.39	1	38.4882	7.35693	6.17314	Heme-binding aspartic proteinase (Fragment) OS=Boophilus microplus PE=2 SV=1 - [Q9GYX7_BOOMI]
Q2HZ27	4.19	1	21.7853	8.90967	3.70894	Vitellogenin (Fragment) OS=Dermacentor variabilis PE=2 SV=1 - [Q2HZ27_DERVA]
B7P342	3.73	1	65.6469	9.40771	2.24912	B-cell lymphoma/leukemia, putative OS=Ixodes scapularis GN=IscW_ISCW016418 PE=4 SV=1 - [B7P342_IXOSC]
B7P5V9	0.98	1	93.9173	9.0415	2.79532	Leucine-rich transmembrane protein, putative OS=Ixodes scapularis GN=IscW_ISCW001382 PE=4 SV=1 - [B7P5V9_IXOSC]
B7PGC0	4.68	1	45.3995	7.47412	2.00861	Putative uncharacterized protein (Fragment) OS=Ixodes scapularis GN=IscW_ISCW005240 PE=4 SV=1 - [B7PGC0_IXOSC]
B7PH05	3.65	1	64.1613	5.8208	2.60624	Apolipophorin, putative (Fragment) OS=Ixodes scapularis GN=IscW_ISCW004529 PE=4 SV=1 - [B7PH05_IXOSC]
B7PK44	3.47	1	81.2753	9.12939	3.83345	Putative uncharacterized protein (Fragment) OS=Ixodes scapularis GN=IscW_ISCW018372 PE=4 SV=1 - [B7PK44_IXOSC]
B7PZ65	2.95	1	32.9866	10.9751	5.76067	Putative uncharacterized protein OS=Ixodes scapularis GN=IscW_ISCW009453 PE=4 SV=1 - [B7PZ65_IXOSC]
B7Q7C5	7.98	1	42.8747	10.1108	2.02891	Putative uncharacterized protein OS=Ixodes scapularis GN=IscW_ISCW011238 PE=4 SV=1 - [B7Q7C5_IXOSC]
B7QAZ8	6.43	1	26.5835	8.55811	2.73231	Transcription initiation factor TFII-D component, putative OS=Ixodes scapularis GN=IscW_ISCW012450 PE=4 SV=1 - [B7QAZ8_IXOSC]
B7QCI6	4.67	1	74.5545	7.41553	2.43697	F-spondin, putative OS=Ixodes scapularis GN=IscW_ISCW012675 PE=4 SV=1 - [B7QCI6_IXOSC]
Q6B8H7	8.78	1	23.8219	7.85498	2.17639	KUN-2 (Fragment) OS=Ixodes pacificus PE=2 SV=1 - [Q6B8H7_9ACAR]
B5ABL8	0.54	1	170.696	6.91748	5.95489	Hemelipoglycoprotein 2 (Fragment) OS=Dermacentor variabilis PE=2 SV=1 - [B5ABL8_DERVA]
B7P5K4	3.95	1	59.361	5.42725	2.00412	E3 ubiquitin ligase, putative OS=Ixodes scapularis GN=IscW_ISCW001725 PE=4 SV=1 - [B7P5K4_IXOSC]
B7PGA6	0.39	1	513.94	6.3667	6.77091	Kettin, putative OS=Ixodes scapularis GN=IscW_ISCW017764 PE=4 SV=1 - [B7PGA6_IXOSC]
B7PZQ4	4.58	1	45.6909	7.66455	2.03752	Zinc finger protein, putative (Fragment) OS=Ixodes scapularis GN=IscW_ISCW024604 PE=4 SV=1 - [B7PZQ4_IXOSC]
B7QA15	6.71	1	50.4545	6.68311	2.00707	Transporter (Fragment) OS=Ixodes scapularis GN=IscW_ISCW012313 PE=3 SV=1 - [B7QA15_IXOSC]
B7QDA4	3.59	1	22.2574	9.53955	3.80006	Polyprotein of retroviral origin, putative (Fragment) OS=Ixodes scapularis GN=IscW_ISCW012420 PE=4 SV=1 - [B7QDA4_IXOSC]
B7QEQ0	7.76	1	28.5327	6.85889	2.32836	Acetylcholinesterase/butyrylcholinesterase, putative (Fragment) OS=Ixodes scapularis GN=IscW_ISCW022245 PE=4 SV=1 - [B7QEQ0_IXOSC]
B7P0Q5	2.82	1	83.3516	8.27979	2.14831	Putative uncharacterized protein OS=Ixodes scapularis GN=IscW_ISCW016237 PE=4 SV=1 - [B7P0Q5_IXOSC]
B7PGQ4	5.6	1	26.1675	6.85889	3.68352	Ixoderin B, putative (Fragment) OS=Ixodes scapularis GN=IscW_ISCW003711 PE=4 SV=1 - [B7PGQ4_IXOSC]
B7PU23	9.35	1	15.1106	8.104	2.19735	Putative uncharacterized protein OS=Ixodes scapularis GN=IscW_ISCW019886 PE=4 SV=1 - [B7PU23_IXOSC]
B7Q2J3	5.98	1	33.8934	8.71924	2.09761	39S ribosomal protein L46, putative (Fragment) OS=Ixodes scapularis GN=IscW_ISCW008794 PE=4 SV=1 - [B7Q2J3_IXOSC]
B7Q571	16.56	1	17.3742	9.80322	2.03895	Putative uncharacterized protein OS=Ixodes scapularis GN=IscW_ISCW021348 PE=4 SV=1 - [B7Q571_IXOSC]
B7QGH6	5.97	1	35.1166	10.0229	2.38441	Protein Wnt OS=Ixodes scapularis GN=IscW_ISCW022384 PE=3 SV=1 - [B7QGH6_IXOSC]
B7QJ81	2.55	1	100.738	6.81494	2.1058	Eph receptor tyrosine kinase, putative OS=Ixodes scapularis GN=IscW_ISCW022934 PE=4 SV=1 - [B7QJ81_IXOSC]
D5LHI8	6.43	1	26.7368	6.07471	2.0695	Insulin-like growth factor binding protein-related protein 1 OS=Amblyomma americanum PE=2 SV=1 - [D5LHI8_AMBAM]
B7P403	0.94	1	319.407	6.48096	2.06043	Type II transmembrane protein, putative OS=Ixodes scapularis GN=IscW_ISCW016480 PE=4 SV=1 - [B7P403_IXOSC]
B7PAJ2	5.15	1	15.4924	10.9751	4.97597	Histone H3, putative OS=Ixodes scapularis GN=IscW_ISCW003178 PE=3 SV=1 - [B7PAJ2_IXOSC]
B7PJY4	2.57	1	73.3968	9.5542	2.05493	RNA recognition motif-containing protein OS=Ixodes scapularis GN=IscW_ISCW004071 PE=4 SV=1 - [B7PJY4_IXOSC]
B7Q329	9.95	1	24.9502	5.78271	2.08126	Putative uncharacterized protein OS=Ixodes scapularis GN=IscW_ISCW010041 PE=4 SV=1 - [B7Q329_IXOSC]
B7Q8M7	4.57	1	39.4179	7.85498	4.41094	Serpin-2, putative OS=Ixodes scapularis GN=IscW_ISCW010422 PE=3 SV=1 - [B7Q8M7_IXOSC]
B7QHC2	4.83	1	43.9981	8.60205	2.21336	Putative uncharacterized protein OS=Ixodes scapularis GN=IscW_ISCW014323 PE=4 SV=1 - [B7QHC2_IXOSC]
D2ST80	4.13	1	69.5399	6.49365	2.17926	Bm86 protein (Fragment) OS=Boophilus microplus GN=Bm86 PE=2 SV=1 - [D2ST80_BOOMI]
B7P2K6	3.99	1	100.621	8.06006	2.2585	Putative uncharacterized protein OS=Ixodes scapularis GN=IscW_ISCW000867 PE=4 SV=1 - [B7P2K6_IXOSC]
B7P5I5	7.11	1	45.2626	8.6167	2.11501	Sugar transporter, putative OS=Ixodes scapularis GN=IscW_ISCW001376 PE=3 SV=1 - [B7P5I5_IXOSC]
B7P9W0	6.32	1	29.6259	9.94971	2.6082	Metalloproteinase, putative OS=Ixodes scapularis GN=IscW_ISCW016865 PE=3 SV=1 - [B7P9W0_IXOSC]
B7PE48	7.98	1	20.259	8.33838	2.08518	Putative uncharacterized protein (Fragment) OS=Ixodes scapularis GN=IscW_ISCW005217 PE=4 SV=1 - [B7PE48_IXOSC]
B7PH94	1.5	1	141.897	5.89697	2.24486	Nuclear receptor coactivator, putative OS=Ixodes scapularis GN=IscW_ISCW017872 PE=4 SV=1 - [B7PH94_IXOSC]
B7PN02	3.64	1	103.837	6.7124	2.14396	Heat shock protein 70 (HSP70)-interacting protein, putative (Fragment) OS=Ixodes scapularis GN=IscW_ISCW018499 PE=4 SV=1 - [B7PN02_IXOSC]
B7QNQ3	5.24	1	23.1178	8.22119	2.03706	Putative uncharacterized protein (Fragment) OS=Ixodes scapularis GN=IscW_ISCW015141 PE=4 SV=1 - [B7QNQ3_IXOSC]
B7P5F0	13.08	1	12.2281	8.77783	2.06351	Putative uncharacterized protein OS=Ixodes scapularis GN=IscW_ISCW001385 PE=4 SV=1 - [B7P5F0_IXOSC]
B7P6I1	2.56	1	73.1991	7.6499	2.00377	Kinase, putative OS=Ixodes scapularis GN=IscW_ISCW001684 PE=4 SV=1 - [B7P6I1_IXOSC]
B7PAC6	23.38	1	16.8594	7.6499	2.01825	Putative uncharacterized protein OS=Ixodes scapularis GN=IscW_ISCW017178 PE=4 SV=1 - [B7PAC6_IXOSC]
B7PBE7	10.99	1	18.744	4.86865	2.04361	Putative uncharacterized protein OS=Ixodes scapularis GN=IscW_ISCW003118 PE=4 SV=1 - [B7PBE7_IXOSC]
B7PJB7	3.04	1	54.5686	7.79639	2.08127	Protein phosphatase type 2C, putative OS=Ixodes scapularis GN=IscW_ISCW004621 PE=3 SV=1 - [B7PJB7_IXOSC]
B7PTT3	6.86	1	52.5154	9.83252	2.30983	Organic anion transporter, putative OS=Ixodes scapularis GN=IscW_ISCW019700 PE=4 SV=1 - [B7PTT3_IXOSC]
B7PVJ6	9.07	1	40.7337	7.88428	3.38157	Mitogen-activated protein kinase kinase MKK4, putative OS=Ixodes scapularis GN=IscW_ISCW006910 PE=4 SV=1 - [B7PVJ6_IXOSC]
B7QIQ8	7.48	1	24.0035	9.08545	2.02368	Putative uncharacterized protein OS=Ixodes scapularis GN=IscW_ISCW014614 PE=4 SV=1 - [B7QIQ8_IXOSC]
B7P5Y2	7.6	1	38.9206	10.2427	2.02944	Ribosomal protein S5, putative OS=Ixodes scapularis GN=IscW_ISCW000884 PE=3 SV=1 - [B7P5Y2_IXOSC]
B7PJN8	2.18	1	52.9245	4.94482	2.31042	Putative uncharacterized protein OS=Ixodes scapularis GN=IscW_ISCW017652 PE=4 SV=1 - [B7PJN8_IXOSC]
B7Q669	10.2	1	21.7044	7.76709	2.03256	Isochorismatase domain-containing protein, putative OS=Ixodes scapularis GN=IscW_ISCW021274 PE=4 SV=1 - [B7Q669_IXOSC]
B7Q999	15.82	1	18.8352	9.83252	2.0431	Secreted protein, putative OS=Ixodes scapularis GN=IscW_ISCW021294 PE=4 SV=1 - [B7Q999_IXOSC]
B7QMW0	15.91	1	14.8498	6.7124	2.13622	Fatty acid-binding protein FABP, putative OS=Ixodes scapularis GN=IscW_ISCW015316 PE=3 SV=1 - [B7QMW0_IXOSC]
Q6R128	14.41	1	12.2861	6.04932	2.49545	Beta-actin (Fragment) OS=Boophilus microplus PE=2 SV=1 - [Q6R128_BOOMI]
B5M799	12.1	1	13.8246	10.521	3.66373	Histone H2B OS=Amblyomma americanum PE=2 SV=1 - [B5M799_AMBAM]
B7P2I4	2.45	1	117.518	7.38623	2.15721	Putative uncharacterized protein OS=Ixodes scapularis GN=IscW_ISCW015961 PE=4 SV=1 - [B7P2I4_IXOSC]
B7PCE6	7.07	1	30.7998	7.07861	2.06006	Ionotropic glutamate receptor, putative OS=Ixodes scapularis GN=IscW_ISCW016873 PE=4 SV=1 - [B7PCE6_IXOSC]
B7PCS0	7.36	1	44.8246	5.94775	2.15524	Alpha-1,3-mannosyl-glycoprotein beta-1, 2-N-acetylglucosaminyltransferase, putative (Fragment) OS=Ixodes scapularis GN=IscW_ISCW002790 PE=4 SV=1 - [B7PCS0_IXOSC]
B7PI33	5.52	1	37.554	6.12549	2.09888	Putative uncharacterized protein OS=Ixodes scapularis GN=IscW_ISCW005070 PE=4 SV=1 - [B7PI33_IXOSC]
B7PNU6	1.66	1	154.602	7.51807	3.63552	Putative uncharacterized protein (Fragment) OS=Ixodes scapularis GN=IscW_ISCW018772 PE=3 SV=1 - [B7PNU6_IXOSC]
B7PQL1	7.01	1	49.5035	5.88428	2.09078	Organic cation/carnitine transporter, putative OS=Ixodes scapularis GN=IscW_ISCW018658 PE=4 SV=1 - [B7PQL1_IXOSC]
B7PWH4	7.46	1	41.1053	8.36768	2.05872	Zinc finger protein, putative OS=Ixodes scapularis GN=IscW_ISCW008407 PE=4 SV=1 - [B7PWH4_IXOSC]
B7PXS9	5.49	1	39.8804	9.08545	5.81992	Uroporphyrinogen decarboxylase OS=Ixodes scapularis GN=IscW_ISCW020804 PE=3 SV=1 - [B7PXS9_IXOSC]
B7QBS6	2.27	1	68.5798	7.25439	2.09089	Acetylcholinesterase, putative OS=Ixodes scapularis GN=IscW_ISCW022870 PE=4 SV=1 - [B7QBS6_IXOSC]
B7P298	10.04	1	24.3179	5.5415	2.12221	Cuticular protein, putative OS=Ixodes scapularis GN=IscW_ISCW001420 PE=4 SV=1 - [B7P298_IXOSC]
B7P767	12.15	1	23.7358	7.62061	2.14281	Uridine phosphorylase, putative OS=Ixodes scapularis GN=IscW_ISCW000033 PE=4 SV=1 - [B7P767_IXOSC]
B7P7Y6	7.88	1	45.3254	9.42236	2.00519	Putative uncharacterized protein OS=Ixodes scapularis GN=IscW_ISCW017079 PE=4 SV=1 - [B7P7Y6_IXOSC]
B7PGT3	4.72	1	42.6515	7.78174	2.07459	Activating signal cointegrator 1 complex subunit, putative OS=Ixodes scapularis GN=IscW_ISCW018304 PE=4 SV=1 - [B7PGT3_IXOSC]
B7PKY4	2.28	1	85.523	4.53857	2.22896	Thrombospondin, putative (Fragment) OS=Ixodes scapularis GN=IscW_ISCW006623 PE=4 SV=1 - [B7PKY4_IXOSC]
B7PNL8	11.34	1	27.3062	7.35693	2.12646	Cysteine proteinase, putative (Fragment) OS=Ixodes scapularis GN=IscW_ISCW005779 PE=3 SV=1 - [B7PNL8_IXOSC]
B7PQR9	1.75	1	136.854	6.55127	2.12138	Retinal degeneration B protein, putative (Fragment) OS=Ixodes scapularis GN=IscW_ISCW018571 PE=4 SV=1 - [B7PQR9_IXOSC]
B7PZJ4	8.83	1	37.1244	7.09326	2.124	Putative uncharacterized protein (Fragment) OS=Ixodes scapularis GN=IscW_ISCW020113 PE=4 SV=1 - [B7PZJ4_IXOSC]
Q6R127	14.41	1	12.3021	6.04932	2.49545	Beta-actin (Fragment) OS=Boophilus microplus PE=2 SV=1 - [Q6R127_BOOMI]
B2BZV7	4.43	1	65.4888	6.06201	2.17926	BM86 (Fragment) OS=Boophilus microplus PE=2 SV=1 - [B2BZV7_BOOMI]
F0J9Q3	3.08	1	26.4789	9.92041	4.05811	26S proteasome regulatory complex subunit RPN3/PSMD3 (Fragment) OS=Amblyomma variegatum PE=2 SV=1 - [F0J9Q3_AMBVA]
F0J8D4	7.88	1	18.4272	5.24951	2.0695	Hypothetical secreted protein 1536 (Fragment) OS=Amblyomma variegatum PE=2 SV=1 - [F0J8D4_AMBVA]
A1XQW1	3.08	1	67.993	6.27783	2.00683	Intestinal cell surface glycoprotein (Fragment) OS=Rhipicephalus decoloratus PE=2 SV=1 - [A1XQW1_9ACAR]
A1XQW0	3.09	1	68.0809	6.06201	2.00683	Intestinal cell surface glycoprotein (Fragment) OS=Rhipicephalus decoloratus PE=2 SV=1 - [A1XQW0_9ACAR]
F0JA27	6.53	1	37.5999	6.32861	2.58344	Cathepsin L-like cysteine proteinase B OS=Amblyomma variegatum PE=2 SV=1 - [F0JA27_AMBVA]
F0J950	9	1	22.9149	9.56885	2.15739	Ribosomal biogenesis protein (Fragment) OS=Amblyomma variegatum PE=2 SV=1 - [F0J950_AMBVA]
B2BZV9	3.09	1	67.9288	5.85889	2.00683	BD86-like protein (Fragment) OS=Rhipicephalus decoloratus PE=2 SV=1 - [B2BZV9_9ACAR]
F0JA28	14.62	1	23.4913	4.61475	2.05579	Hirudin-like protein OS=Amblyomma variegatum PE=2 SV=1 - [F0JA28_AMBVA]
G3MF25	3.62	1	58.8826	7.51807	2.01739	Putative uncharacterized protein OS=Amblyomma maculatum PE=2 SV=1 - [G3MF25_9ACAR]
G3MKH4	2.28	1	63.4576	7.98682	2.27785	Putative uncharacterized protein OS=Amblyomma maculatum PE=2 SV=1 - [G3MKH4_9ACAR]
G3MIW2	3.98	1	38.1858	6.1001	3.23733	Putative uncharacterized protein (Fragment) OS=Amblyomma maculatum PE=2 SV=1 - [G3MIW2_9ACAR]
G3MIW3	3.98	1	38.1999	6.45557	3.23733	Putative uncharacterized protein (Fragment) OS=Amblyomma maculatum PE=2 SV=1 - [G3MIW3_9ACAR]
G3MIZ3	22.58	1	10.3403	4.95752	2.08191	Putative uncharacterized protein (Fragment) OS=Amblyomma maculatum PE=2 SV=1 - [G3MIZ3_9ACAR]
G3MQ31	3.65	1	44.1983	7.75244	2.04576	Putative uncharacterized protein OS=Amblyomma maculatum PE=2 SV=1 - [G3MQ31_9ACAR]
G3MQG7	5.51	1	41.1088	7.89893	0	Putative uncharacterized protein OS=Amblyomma maculatum PE=2 SV=1 - [G3MQG7_9ACAR]
G3MJF6	7.46	1	48.0141	8.68994	2.12925	Putative uncharacterized protein (Fragment) OS=Amblyomma maculatum PE=2 SV=1 - [G3MJF6_9ACAR]
G3MR37	8.3	1	25.2438	9.17334	2.00721	Putative uncharacterized protein OS=Amblyomma maculatum PE=2 SV=1 - [G3MR37_9ACAR]
G3MRR6	10.05	1	22.9329	8.83643	2.11825	Putative uncharacterized protein OS=Amblyomma maculatum PE=2 SV=1 - [G3MRR6_9ACAR]
G3MSA3	12.65	1	18.4299	7.72314	2.71976	Putative uncharacterized protein OS=Amblyomma maculatum PE=2 SV=1 - [G3MSA3_9ACAR]
G3MSH2	6.46	1	35.5643	7.95752	2.4596	Putative uncharacterized protein OS=Amblyomma maculatum PE=2 SV=1 - [G3MSH2_9ACAR]
G3MFE1	3.62	1	34.0294	8.22119	2.01524	Putative uncharacterized protein (Fragment) OS=Amblyomma maculatum PE=2 SV=1 - [G3MFE1_9ACAR]
G3MT07	8.36	1	33.6561	5.90967	2.11735	Putative uncharacterized protein OS=Amblyomma maculatum PE=2 SV=1 - [G3MT07_9ACAR]
G3MT64	17.26	1	22.0344	8.1626	2.33081	Putative uncharacterized protein OS=Amblyomma maculatum PE=2 SV=1 - [G3MT64_9ACAR]
G3MG43	5.54	1	30.4633	10.1987	2.73231	Putative uncharacterized protein (Fragment) OS=Amblyomma maculatum PE=2 SV=1 - [G3MG43_9ACAR]
G3MG94	6.83	1	50.6974	5.90967	2.00351	Putative uncharacterized protein (Fragment) OS=Amblyomma maculatum PE=2 SV=1 - [G3MG94_9ACAR]
G3MGS2	8.82	1	40.8964	8.73389	2.12925	Putative uncharacterized protein (Fragment) OS=Amblyomma maculatum PE=2 SV=1 - [G3MGS2_9ACAR]
G3MN08	12.1	1	13.7946	10.521	3.66373	Histone H2B OS=Amblyomma maculatum PE=2 SV=1 - [G3MN08_9ACAR]
G3MPC4	12.77	1	21.7955	6.20166	2.15284	Putative uncharacterized protein OS=Amblyomma maculatum PE=2 SV=1 - [G3MPC4_9ACAR]
G3MI95	5.29	1	43.6996	5.12256	5.22127	Putative uncharacterized protein (Fragment) OS=Amblyomma maculatum PE=2 SV=1 - [G3MI95_9ACAR]
G3MM94	4.5	1	48.0554	5.68115	3.89953	Enolase OS=Amblyomma maculatum PE=2 SV=1 - [G3MM94_9ACAR]
G3MNW6	6.95	1	33.8223	10.6235	2.29344	Putative uncharacterized protein OS=Amblyomma maculatum PE=2 SV=1 - [G3MNW6_9ACAR]
G3MRM1	10.48	1	24.2573	7.95752	2.18782	Putative uncharacterized protein OS=Amblyomma maculatum PE=2 SV=1 - [G3MRM1_9ACAR]
G3MNU7	4.04	1	35.2902	5.17334	2.0695	Putative uncharacterized protein OS=Amblyomma maculatum PE=2 SV=1 - [G3MNU7_9ACAR]
G3MRA6	7.36	1	43.0731	7.18115	2.21378	Putative uncharacterized protein OS=Amblyomma maculatum PE=2 SV=1 - [G3MRA6_9ACAR]
G3MK28	2.95	1	77.0925	6.72705	2.12258	Putative uncharacterized protein OS=Amblyomma maculatum PE=2 SV=1 - [G3MK28_9ACAR]
G3MI08	4.66	1	30.7447	4.95752	2.0695	Putative uncharacterized protein (Fragment) OS=Amblyomma maculatum PE=2 SV=1 - [G3MI08_9ACAR]
G3MFR0	10.47	1	22.1613	8.63135	2.11825	Putative uncharacterized protein (Fragment) OS=Amblyomma maculatum PE=2 SV=1 - [G3MFR0_9ACAR]
G3MN10	12.1	1	13.8536	10.521	3.66373	Histone H2B OS=Amblyomma maculatum PE=2 SV=1 - [G3MN10_9ACAR]
G3MQ30	3.85	1	46.6025	6.62451	2.63131	Putative uncharacterized protein OS=Amblyomma maculatum PE=2 SV=1 - [G3MQ30_9ACAR]
G3MFP3	9.27	1	23.4778	4.91943	2.13501	Putative uncharacterized protein (Fragment) OS=Amblyomma maculatum PE=2 SV=1 - [G3MFP3_9ACAR]
G3MGP6	3.14	1	56.9809	7.56201	2.15152	Putative uncharacterized protein (Fragment) OS=Amblyomma maculatum PE=2 SV=1 - [G3MGP6_9ACAR]
G3MRW2	2.61	1	34.1277	7.26904	2.23428	Putative uncharacterized protein OS=Amblyomma maculatum PE=2 SV=1 - [G3MRW2_9ACAR]
G3MSN1	3.01	1	56.4815	8.88037	2.08106	Putative uncharacterized protein OS=Amblyomma maculatum PE=2 SV=1 - [G3MSN1_9ACAR]
G3MK10	5.44	1	30.9534	9.92041	2.73231	Putative uncharacterized protein OS=Amblyomma maculatum PE=2 SV=1 - [G3MK10_9ACAR]
G3MID5	8	1	44.9017	8.54346	2.12925	Putative uncharacterized protein (Fragment) OS=Amblyomma maculatum PE=2 SV=1 - [G3MID5_9ACAR]
G3MHF5	3.9	1	53.982	9.21729	0	Putative uncharacterized protein (Fragment) OS=Amblyomma maculatum PE=2 SV=1 - [G3MHF5_9ACAR]
G3MP44	6.49	1	29.0187	6.30322	2.23764	Putative uncharacterized protein OS=Amblyomma maculatum PE=2 SV=1 - [G3MP44_9ACAR]
G3MIX4	4.25	1	35.8998	6.26514	3.23733	Putative uncharacterized protein (Fragment) OS=Amblyomma maculatum PE=2 SV=1 - [G3MIX4_9ACAR]
G3MH36	4.69	1	46.8053	5.2876	2.26252	Putative uncharacterized protein (Fragment) OS=Amblyomma maculatum PE=2 SV=1 - [G3MH36_9ACAR]
G3MHF1	6.67	1	28.2505	6.53662	2.23764	Putative uncharacterized protein (Fragment) OS=Amblyomma maculatum PE=2 SV=1 - [G3MHF1_9ACAR]
G3MM24	5.7	1	33.5857	7.47412	2.37418	Putative uncharacterized protein OS=Amblyomma maculatum PE=2 SV=1 - [G3MM24_9ACAR]
G3MNH2	10.09	1	24.2689	5.57959	2.08126	Putative uncharacterized protein OS=Amblyomma maculatum PE=2 SV=1 - [G3MNH2_9ACAR]
G0WRZ9	0.7	1	295.621	5.12256	0	Papilin (Fragment) OS=Boophilus microplus GN=Ppn PE=4 SV=1 - [G0WRZ9_BOOMI]

## Sheet: DSG
Accession	Coverage	# Peptides	MW [kDa]	calc. pI	Score	Description
B7QH00	0.93	15	219.953	8.90967	36.5463	General transcription factor IIIC, polypeptide 1, alpha 220kDa, putative OS=Ixodes scapularis GN=IscW_ISCW015036 PE=4 SV=1 - [B7QH00_IXOSC]
Q4PM69	50.49	13	11.3604	11.356	37.854	Histone H4 OS=Ixodes scapularis GN=IscW_ISCW019498 PE=3 SV=1 - [Q4PM69_IXOSC]
G3MLM7	28.99	13	41.7668	5.47803	54.1444	Putative uncharacterized protein OS=Amblyomma maculatum PE=2 SV=1 - [G3MLM7_9ACAR]
A4UTU3	28.99	13	41.7968	5.47803	54.1444	Beta-actin OS=Dermacentor variabilis PE=2 SV=2 - [A4UTU3_DERVA]
D9IFL5	28.99	13	41.7807	5.47803	54.1444	Actin OS=Hyalomma asiaticum PE=2 SV=1 - [D9IFL5_9ACAR]
Q5D579	29.14	13	41.5359	5.84619	54.1444	Actin (Fragment) OS=Ixodes ricinus PE=2 SV=1 - [Q5D579_IXORI]
B4XC06	29.07	13	41.6657	5.47803	54.1444	Actin (Fragment) OS=Haemaphysalis longicornis GN=ACT PE=2 SV=1 - [B4XC06_HAELO]
A9ZT00	28.99	13	41.7398	5.59229	54.1444	Actin OS=Ixodes persulcatus GN=act PE=2 SV=1 - [A9ZT00_IXOPE]
Q6X4W2	28.99	13	41.7807	5.47803	54.1444	Actin OS=Rhipicephalus appendiculatus GN=Act1 PE=2 SV=1 - [Q6X4W2_RHIAP]
G3MMX0	37.68	13	15.4225	11.2681	37.854	Histone H4 OS=Amblyomma maculatum PE=2 SV=1 - [G3MMX0_9ACAR]
G3MK37	28.99	13	41.7907	5.57959	54.1444	Putative uncharacterized protein OS=Amblyomma maculatum PE=2 SV=1 - [G3MK37_9ACAR]
B7PBG2	29.55	11	37.5688	5.5542	46.0533	Actin, putative (Fragment) OS=Ixodes scapularis GN=IscW_ISCW024111 PE=3 SV=1 - [B7PBG2_IXOSC]
B7QJ67	5.22	11	218.749	6.65381	31.9673	Vitellogenin, putative OS=Ixodes scapularis GN=IscW_ISCW013727 PE=4 SV=1 - [B7QJ67_IXOSC]
Q6X4W3	24.73	10	41.7977	5.47803	46.4434	Actin OS=Haemaphysalis longicornis GN=Act1 PE=2 SV=1 - [Q6X4W3_HAELO]
G3MIJ7	12.35	10	18.5915	7.48877	23.739	Putative uncharacterized protein (Fragment) OS=Amblyomma maculatum PE=2 SV=1 - [G3MIJ7_9ACAR]
B5M764	41.67	9	21.1225	5.5415	36.3603	Actin (Fragment) OS=Amblyomma americanum PE=2 SV=1 - [B5M764_AMBAM]
F0J8I9	23.02	9	43.1192	8.33838	30.2434	Elongation factor 1-alpha (Fragment) OS=Amblyomma variegatum PE=2 SV=1 - [F0J8I9_AMBVA]
G3MGH3	17.93	9	54.8967	9.29053	31.9053	Elongation factor 1-alpha (Fragment) OS=Amblyomma maculatum PE=2 SV=1 - [G3MGH3_9ACAR]
B7P9E4	8.87	8	113.387	5.69385	32.1148	Na+/K+ ATPase, alpha subunit, putative (Fragment) OS=Ixodes scapularis GN=IscW_ISCW002538 PE=3 SV=1 - [B7P9E4_IXOSC]
E7EBY4	34.72	8	16.0088	5.49072	30.7044	Beta actin (Fragment) OS=Dermacentor marginatus GN=act PE=2 SV=1 - [E7EBY4_9ACAR]
E9NMG1	34.72	8	16.0279	5.49072	30.7044	Beta actin (Fragment) OS=Ixodes ricinus PE=2 SV=1 - [E9NMG1_IXORI]
Q4PM63	29.03	7	13.8106	10.521	19.0185	Histone H2B OS=Ixodes scapularis GN=IscW_ISCW019496 PE=2 SV=1 - [Q4PM63_IXOSC]
B7Q7E5	5.17	7	184.657	6.82959	26.3027	Vitellogenin, putative OS=Ixodes scapularis GN=IscW_ISCW021228 PE=4 SV=1 - [B7Q7E5_IXOSC]
B7PJL4	2.69	7	94.026	8.1626	6.34201	Nuclear transcription factor, X-box binding protein, putative OS=Ixodes scapularis GN=IscW_ISCW018164 PE=4 SV=1 - [B7PJL4_IXOSC]
B7Q349	9.74	7	50.7213	9.02686	25.0244	Elongation factor 1-alpha OS=Ixodes scapularis GN=IscW_ISCW020299 PE=3 SV=1 - [B7Q349_IXOSC]
B5M799	29.03	7	13.8246	10.521	19.0185	Histone H2B OS=Amblyomma americanum PE=2 SV=1 - [B5M799_AMBAM]
Q9BNV9	21.98	7	40.0746	7.72314	25.9305	Elongation factor 1-alpha (Fragment) OS=Amblyomma sp. 'Amb2' PE=2 SV=1 - [Q9BNV9_9ACAR]
G3MN08	29.03	7	13.7946	10.521	19.0185	Histone H2B OS=Amblyomma maculatum PE=2 SV=1 - [G3MN08_9ACAR]
G3MN10	29.03	7	13.8536	10.521	19.0185	Histone H2B OS=Amblyomma maculatum PE=2 SV=1 - [G3MN10_9ACAR]
B7SP63	3.63	6	19.7215	9.5249	27.9261	Putative cement protein RIM36 (Fragment) OS=Dermacentor variabilis PE=2 SV=1 - [B7SP63_DERVA]
E3SS18	10.51	5	36.7078	8.26514	18.2555	Translation elongation factor EF1-alpha (Fragment) OS=Ixodes ricinus PE=4 SV=1 - [E3SS18_IXORI]
E3SS19	10.51	5	36.7068	8.26514	20.8987	Elongation factor 1-alpha (Fragment) OS=Ixodes ricinus PE=3 SV=1 - [E3SS19_IXORI]
E3SS49	10.51	5	36.7238	8.26514	18.2555	Translation elongation factor EF1-alpha (Fragment) OS=Ixodes ricinus PE=4 SV=1 - [E3SS49_IXORI]
B7P6B5	4.59	5	49.1591	7.09326	12.9754	Dihydrolipoyl dehydrogenase OS=Ixodes scapularis GN=IscW_ISCW016077 PE=3 SV=1 - [B7P6B5_IXOSC]
D8WXV8	12.03	5	32.0235	7.03467	19.0496	Elongation factor 1-alpha (Fragment) OS=Ixodes uriae PE=4 SV=1 - [D8WXV8_9ACAR]
B7QD47	62.2	4	20.0825	11.4585	10.4343	Putative uncharacterized protein (Fragment) OS=Ixodes scapularis GN=IscW_ISCW024821 PE=4 SV=1 - [B7QD47_IXOSC]
B7P0K9	5.86	4	37.0093	7.09326	12.0576	Serine/threonine protein kinase, putative (Fragment) OS=Ixodes scapularis GN=IscW_ISCW000084 PE=4 SV=1 - [B7P0K9_IXOSC]
B7PE58	52.63	4	24.0787	11.0337	10.4343	Putative uncharacterized protein (Fragment) OS=Ixodes scapularis GN=IscW_ISCW018141 PE=4 SV=1 - [B7PE58_IXOSC]
B7PEN4	6.08	4	72.5496	5.46533	11.5569	Heat shock protein, putative OS=Ixodes scapularis GN=IscW_ISCW017754 PE=3 SV=1 - [B7PEN4_IXOSC]
E4W3Z2	6.06	4	72.4295	5.41455	11.5569	Heat shock 70 kDa protein 5 OS=Haemaphysalis longicornis PE=2 SV=1 - [E4W3Z2_HAELO]
F0J9B6	18.1	4	23.8394	8.32373	10.2023	Heat shock protein (Fragment) OS=Amblyomma variegatum PE=2 SV=1 - [F0J9B6_AMBVA]
G3MF27	6.07	4	72.5266	5.46533	11.5569	Putative uncharacterized protein OS=Amblyomma maculatum PE=2 SV=1 - [G3MF27_9ACAR]
O97162	9.51	3	32.9816	4.729	8.14133	Tropomyosin OS=Boophilus microplus PE=2 SV=1 - [TPM_BOOMI]
Q8IT89	9.51	3	32.8525	4.729	8.14133	Tropomyosin OS=Haemaphysalis longicornis PE=2 SV=1 - [TPM_HAELO]
B7PSI5	24.19	3	13.3556	10.7261	19.1446	Histone H2A OS=Ixodes scapularis GN=IscW_ISCW019497 PE=3 SV=1 - [B7PSI5_IXOSC]
B7PH43	7.32	3	49.9836	5.09717	8.57425	Alpha tubulin OS=Ixodes scapularis GN=IscW_ISCW003527 PE=3 SV=1 - [B7PH43_IXOSC]
B7Q644	2.86	3	78.2321	6.39209	2.48167	Ubiquitin conjugating enzyme interacting protein, putative (Fragment) OS=Ixodes scapularis GN=IscW_ISCW021616 PE=4 SV=1 - [B7Q644_IXOSC]
B7QP06	7.32	3	49.9716	5.09717	8.57425	Alpha tubulin OS=Ixodes scapularis GN=IscW_ISCW015260 PE=3 SV=1 - [B7QP06_IXOSC]
Q8MVE7	19.15	3	10.3888	8.19189	7.0831	Putative secreted protein OS=Ixodes scapularis PE=4 SV=1 - [Q8MVE7_IXOSC]
B7Q4W9	11.3	3	19.1338	11.3999	12.0133	Putative uncharacterized protein OS=Ixodes scapularis GN=IscW_ISCW024622 PE=4 SV=1 - [B7Q4W9_IXOSC]
A5Z1D9	9.51	3	32.8926	4.729	8.14133	Putative uncharacterized protein OS=Haemaphysalis qinghaiensis PE=2 SV=1 - [A5Z1D9_9ACAR]
B7Q304	7.11	3	44.5959	6.53662	8.04192	Misexpression suppressor of KSR, putative OS=Ixodes scapularis GN=IscW_ISCW010241 PE=4 SV=1 - [B7Q304_IXOSC]
B7QHJ8	17.8	3	12.1694	4.66553	2.01204	Putative uncharacterized protein OS=Ixodes scapularis GN=IscW_ISCW023796 PE=4 SV=1 - [B7QHJ8_IXOSC]
B7PH05	3.65	3	64.1613	5.8208	7.31388	Apolipophorin, putative (Fragment) OS=Ixodes scapularis GN=IscW_ISCW004529 PE=4 SV=1 - [B7PH05_IXOSC]
B5ABL8	1.54	3	170.696	6.91748	12.7859	Hemelipoglycoprotein 2 (Fragment) OS=Dermacentor variabilis PE=2 SV=1 - [B5ABL8_DERVA]
B7P4H0	30	3	8.3431	8.86572	2.35511	Putative uncharacterized protein (Fragment) OS=Ixodes scapularis GN=IscW_ISCW015646 PE=4 SV=1 - [B7P4H0_IXOSC]
Q6R128	14.41	3	12.2861	6.04932	13.5131	Beta-actin (Fragment) OS=Boophilus microplus PE=2 SV=1 - [Q6R128_BOOMI]
Q6R127	14.41	3	12.3021	6.04932	13.5131	Beta-actin (Fragment) OS=Boophilus microplus PE=2 SV=1 - [Q6R127_BOOMI]
F0J9Z9	7.11	3	44.5229	6.53662	9.94764	KSR 2 misexpression suppressor OS=Amblyomma variegatum PE=2 SV=1 - [F0J9Z9_AMBVA]
F0J8G1	10.71	3	29.1339	4.85596	8.14133	Actin filament-coating protein tropomyosin (Fragment) OS=Amblyomma variegatum PE=2 SV=1 - [F0J8G1_AMBVA]
E5D581	3.36	3	64.6229	4.90674	2.92397	ATAQ protein OS=Dermacentor reticulatus PE=2 SV=1 - [E5D581_9ACAR]
G3BFX9	7.32	3	49.8725	5.05908	8.57425	Alpha tubulin OS=Ixodes scapularis PE=2 SV=1 - [G3BFX9_IXOSC]
G0Z2I4	3.22	3	68.1027	5.92236	4.52351	Bm86-like protein (Fragment) OS=Hyalomma detritum PE=2 SV=1 - [G0Z2I4_9ACAR]
G3MM97	6.48	3	48.755	6.41748	9.94764	Putative uncharacterized protein OS=Amblyomma maculatum PE=2 SV=1 - [G3MM97_9ACAR]
G3MN11	24.19	3	13.3115	10.7261	19.1446	Histone H2A OS=Amblyomma maculatum PE=2 SV=1 - [G3MN11_9ACAR]
G3MGQ1	6.92	3	52.8371	5.37646	8.57425	Putative uncharacterized protein (Fragment) OS=Amblyomma maculatum PE=2 SV=1 - [G3MGQ1_9ACAR]
G3MFQ4	11.36	3	19.745	7.34229	13.8162	Putative uncharacterized protein (Fragment) OS=Amblyomma maculatum PE=2 SV=1 - [G3MFQ4_9ACAR]
G3MIM4	9.54	3	32.4715	5.42725	2.13323	Putative uncharacterized protein (Fragment) OS=Amblyomma maculatum PE=2 SV=1 - [G3MIM4_9ACAR]
E2DZ06	5.42	2	60.6803	6.3667	2.11472	Midgut protein OS=Rhipicephalus appendiculatus PE=2 SV=1 - [E2DZ06_RHIAP]
E2DYZ4	5.42	2	60.6933	6.23975	2.11472	Midgut protein OS=Rhipicephalus appendiculatus PE=2 SV=1 - [E2DYZ4_RHIAP]
E3SS40	6.91	2	36.6938	8.26514	10.6964	Translation elongation factor EF1-alpha (Fragment) OS=Ixodes ricinus PE=4 SV=1 - [E3SS40_IXORI]
B7P5N1	9.31	2	22.3895	6.30322	2.08448	Putative uncharacterized protein OS=Ixodes scapularis GN=IscW_ISCW000168 PE=4 SV=1 - [B7P5N1_IXOSC]
B7Q0Q9	2.11	2	160.931	5.36377	4.28798	S1 RNA binding domain-containing protein, putative OS=Ixodes scapularis GN=IscW_ISCW020442 PE=4 SV=1 - [B7Q0Q9_IXOSC]
E2DZ05	5.42	2	60.7252	6.23975	2.11472	Midgut protein OS=Rhipicephalus appendiculatus PE=2 SV=1 - [E2DZ05_RHIAP]
B7Q9L8	2.9	2	63.3538	5.56689	4.41137	Putative uncharacterized protein OS=Ixodes scapularis GN=IscW_ISCW011172 PE=4 SV=1 - [B7Q9L8_IXOSC]
B5M743	14.29	2	9.71366	4.31006	5.41715	Protein disulfide isomerase-2 (Fragment) OS=Amblyomma americanum PE=2 SV=1 - [B5M743_AMBAM]
B7QAH6	16.53	2	13.2056	8.19189	2.08846	Putative uncharacterized protein OS=Ixodes scapularis GN=IscW_ISCW022376 PE=4 SV=1 - [B7QAH6_IXOSC]
B7QLX1	11.4	2	29.0955	9.18799	2.09353	Putative uncharacterized protein (Fragment) OS=Ixodes scapularis GN=IscW_ISCW015004 PE=4 SV=1 - [B7QLX1_IXOSC]
E2DYZ9	5.42	2	60.6923	6.3667	2.11472	Midgut protein OS=Rhipicephalus appendiculatus PE=2 SV=1 - [E2DYZ9_RHIAP]
B7P4P1	1.62	2	128.683	8.1626	3.79771	Patched-2 protein, putative (Fragment) OS=Ixodes scapularis GN=IscW_ISCW001054 PE=4 SV=1 - [B7P4P1_IXOSC]
B7PSX9	4.25	2	34.4664	5.64307	4.4913	Tropomyosin invertebrate, putative (Fragment) OS=Ixodes scapularis GN=IscW_ISCW008202 PE=4 SV=1 - [B7PSX9_IXOSC]
B7PT12	9.22	2	38.4194	7.63525	2.1158	Queuine tRNA-ribosyltransferase OS=Ixodes scapularis GN=IscW_ISCW007214 PE=3 SV=1 - [B7PT12_IXOSC]
B7Q5X3	23.47	2	10.6813	5.38916	2.01088	Putative uncharacterized protein OS=Ixodes scapularis GN=IscW_ISCW021446 PE=4 SV=1 - [B7Q5X3_IXOSC]
B7QD08	10.2	2	27.2883	11.5171	4.333	Putative uncharacterized protein (Fragment) OS=Ixodes scapularis GN=IscW_ISCW022167 PE=4 SV=1 - [B7QD08_IXOSC]
B5L666	17.95	2	21.3241	8.32373	8.13652	Subolesin-interacting protein GII (Fragment) OS=Boophilus microplus PE=2 SV=1 - [B5L666_BOOMI]
D7F480	4.33	2	75.9773	6.37939	2.11472	Gut cell surface glycoprotein OS=Rhipicephalus appendiculatus GN=Ra86 PE=2 SV=1 - [D7F480_RHIAP]
B7P0U0	14.79	2	19.3853	9.61279	6.92737	40S ribosomal protein S27A, putative OS=Ixodes scapularis GN=IscW_ISCW000125 PE=4 SV=1 - [B7P0U0_IXOSC]
B7P453	3.89	2	42.744	5.18604	4.66106	Alpha tubulin, putative OS=Ixodes scapularis GN=IscW_ISCW000908 PE=3 SV=1 - [B7P453_IXOSC]
B7Q846	8.47	2	26.6031	6.69775	6.47782	Gamma-interferon inducible lysosomal thiol reductase, putative OS=Ixodes scapularis GN=IscW_ISCW011168 PE=4 SV=1 - [B7Q846_IXOSC]
E1CAX9	1.3	2	196.712	6.46826	4.11743	Vitellogenin-1 OS=Haemaphysalis longicornis GN=HlVg-1 PE=2 SV=1 - [E1CAX9_HAELO]
B7SP62	16.03	2	17.9036	9.67139	6.92737	Ubiquitin/ribosomal protein S27a fusion protein OS=Dermacentor variabilis PE=2 SV=1 - [B7SP62_DERVA]
B7PZ65	2.95	2	32.9866	10.9751	7.61657	Putative uncharacterized protein OS=Ixodes scapularis GN=IscW_ISCW009453 PE=4 SV=1 - [B7PZ65_IXOSC]
Q6B8H7	8.78	2	23.8219	7.85498	4.24229	KUN-2 (Fragment) OS=Ixodes pacificus PE=2 SV=1 - [Q6B8H7_9ACAR]
B7P3R6	27.69	2	7.4397	10.6235	3.9424	Putative uncharacterized protein OS=Ixodes scapularis GN=IscW_ISCW015922 PE=4 SV=1 - [B7P3R6_IXOSC]
B7P0Q5	2.82	2	83.3516	8.27979	4.17083	Putative uncharacterized protein OS=Ixodes scapularis GN=IscW_ISCW016237 PE=4 SV=1 - [B7P0Q5_IXOSC]
B7P234	6.19	2	22.104	9.17334	4.06271	Putative uncharacterized protein OS=Ixodes scapularis GN=IscW_ISCW001568 PE=4 SV=1 - [B7P234_IXOSC]
B7PJ13	1.81	2	121.322	9.24658	11.4828	Pkd1l2, putative (Fragment) OS=Ixodes scapularis GN=IscW_ISCW004388 PE=4 SV=1 - [B7PJ13_IXOSC]
B7QI42	4.06	2	51.3182	4.80518	4.42174	Beclin, putative OS=Ixodes scapularis GN=IscW_ISCW014200 PE=4 SV=1 - [B7QI42_IXOSC]
D7F481	4.33	2	75.8362	6.02393	2.11472	Gut cell surface glycoprotein OS=Rhipicephalus appendiculatus GN=Ra86 PE=2 SV=1 - [D7F481_RHIAP]
Q4PM40	16.03	2	17.9236	9.67139	6.92737	Ubiquitin/ribosomal protein S27a fusion protein OS=Ixodes scapularis PE=2 SV=1 - [Q4PM40_IXOSC]
B7P202	3.12	2	76.179	6.55127	4.69717	Putative uncharacterized protein OS=Ixodes scapularis GN=IscW_ISCW016094 PE=4 SV=1 - [B7P202_IXOSC]
B7QNH3	2.66	2	74.296	9.34912	5.45228	Protein kinase, putative OS=Ixodes scapularis GN=IscW_ISCW015175 PE=3 SV=1 - [B7QNH3_IXOSC]
E2J6Y2	30.55	2	30.9947	7.54736	6.92737	Ubiquitin (Fragment) OS=Hyalomma marginatum rufipes PE=2 SV=1 - [E2J6Y2_9ACAR]
B7Q260	1.88	2	179.205	7.81104	2.14693	Putative uncharacterized protein OS=Ixodes scapularis GN=IscW_ISCW009437 PE=4 SV=1 - [B7Q260_IXOSC]
B7QCK2	5.77	2	59.8067	9.02686	11.5522	ATP synthase subunit alpha OS=Ixodes scapularis GN=IscW_ISCW011988 PE=3 SV=1 - [B7QCK2_IXOSC]
E2DZ01	5.42	2	60.6533	6.63916	2.11472	Midgut protein OS=Rhipicephalus appendiculatus PE=2 SV=1 - [E2DZ01_RHIAP]
B7P9R4	29.81	2	10.694	8.01611	2.11843	Putative uncharacterized protein OS=Ixodes scapularis GN=IscW_ISCW002310 PE=4 SV=1 - [B7P9R4_IXOSC]
B7PRG4	6.69	2	37.357	7.04932	4.28463	RNA methylase, putative OS=Ixodes scapularis GN=IscW_ISCW007305 PE=4 SV=1 - [B7PRG4_IXOSC]
B7PS86	8.75	2	38.2044	5.73193	2.14294	Arsenite-translocating ATPase, putative (Fragment) OS=Ixodes scapularis GN=IscW_ISCW008176 PE=4 SV=1 - [B7PS86_IXOSC]
B7Q5Q7	32.84	2	68.4789	7.6499	6.92737	Ubiquitin/40S ribosomal protein S27A fusion, putative OS=Ixodes scapularis GN=IscW_ISCW010407 PE=4 SV=1 - [B7Q5Q7_IXOSC]
Q6B8F9	14.8	2	21.6656	8.44092	2.2136	Putative salivary secreted peptide OS=Ixodes pacificus PE=2 SV=1 - [Q6B8F9_9ACAR]
F0J9K1	34.02	2	21.9028	7.94287	6.92737	Ubiquitin (Fragment) OS=Amblyomma variegatum PE=2 SV=1 - [F0J9K1_AMBVA]
D0UMS3	16.85	2	19.793	8.82178	4.57712	SH2 domain binding protein (Fragment) OS=Amblyomma sp. 'Amb2' PE=2 SV=1 - [D0UMS3_9ACAR]
F0J9P3	27.39	2	27.0766	8.92432	6.92737	Ubiquitin (Fragment) OS=Amblyomma variegatum PE=2 SV=1 - [F0J9P3_AMBVA]
F0J950	9	2	22.9149	9.56885	4.52372	Ribosomal biogenesis protein (Fragment) OS=Amblyomma variegatum PE=2 SV=1 - [F0J950_AMBVA]
G3MSH2	6.46	2	35.5643	7.95752	5.78117	Putative uncharacterized protein OS=Amblyomma maculatum PE=2 SV=1 - [G3MSH2_9ACAR]
G3MF65	2.49	2	54.9908	5.22412	5.41715	Putative uncharacterized protein (Fragment) OS=Amblyomma maculatum PE=2 SV=1 - [G3MF65_9ACAR]
G3MT41	5.77	2	59.9967	8.77783	11.5522	ATP synthase subunit alpha OS=Amblyomma maculatum PE=2 SV=1 - [G3MT41_9ACAR]
G3MFY8	9.31	2	28.7347	10.9458	6.82325	60S ribosomal protein L13 (Fragment) OS=Amblyomma maculatum PE=2 SV=1 - [G3MFY8_9ACAR]
G3MMT5	16.03	2	17.9376	9.67139	6.92737	Putative uncharacterized protein OS=Amblyomma maculatum PE=2 SV=1 - [G3MMT5_9ACAR]
G3MRB5	5.53	2	27.2638	4.70361	5.77907	Putative uncharacterized protein OS=Amblyomma maculatum PE=2 SV=1 - [G3MRB5_9ACAR]
G3MT42	5.77	2	59.9615	9.0415	11.5522	ATP synthase subunit alpha OS=Amblyomma maculatum PE=2 SV=1 - [G3MT42_9ACAR]
G3MPE8	2.4	2	57.1477	5.04639	5.41715	Putative uncharacterized protein OS=Amblyomma maculatum PE=2 SV=1 - [G3MPE8_9ACAR]
G3MPD7	8.08	2	43.9961	7.23975	2.1158	Queuine tRNA-ribosyltransferase OS=Amblyomma maculatum PE=2 SV=1 - [G3MPD7_9ACAR]
G3MGG7	5.57	2	62.2245	9.0415	11.5522	ATP synthase subunit alpha (Fragment) OS=Amblyomma maculatum PE=2 SV=1 - [G3MGG7_9ACAR]
G3MJI6	9.66	2	22.1724	8.22119	4.354	Putative uncharacterized protein (Fragment) OS=Amblyomma maculatum PE=2 SV=1 - [G3MJI6_9ACAR]
G3MHN3	7.81	2	42.4198	8.1626	4.45868	Putative uncharacterized protein (Fragment) OS=Amblyomma maculatum PE=2 SV=1 - [G3MHN3_9ACAR]
B7QCB3	13.43	1	15.1365	5.31299	2.06742	Cytochrome B5, putative OS=Ixodes scapularis GN=IscW_ISCW022108 PE=3 SV=1 - [B7QCB3_IXOSC]
B7P251	6.62	1	37.2202	9.64209	2.48553	U3 small nucleolar ribonucleoprotein imp4, putative OS=Ixodes scapularis GN=IscW_ISCW000262 PE=4 SV=1 - [B7P251_IXOSC]
B7P2R4	12.29	1	25.8197	10.4478	2.27879	Coup transcription factor, putative OS=Ixodes scapularis GN=IscW_ISCW015765 PE=4 SV=1 - [B7P2R4_IXOSC]
B7P917	12.21	1	28.7833	7.95752	2.37981	Putative uncharacterized protein (Fragment) OS=Ixodes scapularis GN=IscW_ISCW002100 PE=4 SV=1 - [B7P917_IXOSC]
B7PJF4	1.16	1	171.816	8.1626	2.24124	Discs large protein, putative OS=Ixodes scapularis GN=IscW_ISCW003608 PE=4 SV=1 - [B7PJF4_IXOSC]
B7PY59	14.29	1	16.9726	4.41162	2.03481	Acid-sensitive two pore domain K+ channel dTASK-7, putative (Fragment) OS=Ixodes scapularis GN=IscW_ISCW020401 PE=4 SV=1 - [B7PY59_IXOSC]
B7PZ45	3.37	1	52.1144	9.17334	4.0017	Monocarboxylate transporter, putative (Fragment) OS=Ixodes scapularis GN=IscW_ISCW020549 PE=4 SV=1 - [B7PZ45_IXOSC]
B7Q3X0	6.41	1	35.2371	6.06201	2.01558	CDK-activating kinase assembly factor MAT1, putative OS=Ixodes scapularis GN=IscW_ISCW021099 PE=4 SV=1 - [B7Q3X0_IXOSC]
B7Q8U4	2.26	1	60.8974	9.46631	2.13123	Ski interacting protein, putative OS=Ixodes scapularis GN=IscW_ISCW021146 PE=4 SV=1 - [B7Q8U4_IXOSC]
B7QE02	5.75	1	25.9204	7.06396	3.79227	Glutathione S-transferase, putative (Fragment) OS=Ixodes scapularis GN=IscW_ISCW022054 PE=3 SV=1 - [B7QE02_IXOSC]
B7QKJ5	31.15	1	6.59703	4.50049	2.08933	Putative uncharacterized protein OS=Ixodes scapularis GN=IscW_ISCW014832 PE=4 SV=1 - [B7QKJ5_IXOSC]
B7SP61	5.47	1	13.4295	10.5796	10.8799	Histone H2A OS=Dermacentor variabilis PE=2 SV=1 - [B7SP61_DERVA]
E2J6Y3	8.45	1	16.3002	11.605	2.83196	60S ribosomal protein L14 (Fragment) OS=Hyalomma marginatum rufipes PE=2 SV=1 - [E2J6Y3_9ACAR]
E3SS17	24.49	1	5.90109	8.54346	2.77311	Translation elongation factor EF1-alpha (Fragment) OS=Ixodes persulcatus PE=4 SV=1 - [E3SS17_IXOPE]
B7P7T4	5.15	1	15.3185	11.2681	7.49623	Core histone H2A/H2B/H3/H4 OS=Ixodes scapularis GN=IscW_ISCW002300 PE=3 SV=1 - [B7P7T4_IXOSC]
B7PAK9	2.43	1	89.2458	6.62451	2.03239	Rho GTPase-activating protein RICH2, putative OS=Ixodes scapularis GN=IscW_ISCW003282 PE=4 SV=1 - [B7PAK9_IXOSC]
B7PDE3	9.69	1	30.8549	9.979	2.17987	Transcription factor nf-Y alpha, putative (Fragment) OS=Ixodes scapularis GN=IscW_ISCW017122 PE=4 SV=1 - [B7PDE3_IXOSC]
B7PL03	4.42	1	51.3773	6.90283	2.09941	Pyruvate dehydrogenase, putative OS=Ixodes scapularis GN=IscW_ISCW018614 PE=4 SV=1 - [B7PL03_IXOSC]
B7PYG7	1.79	1	67.7118	5.45264	2.42729	Heat shock protein, putative OS=Ixodes scapularis GN=IscW_ISCW009157 PE=3 SV=1 - [B7PYG7_IXOSC]
B7Q4M5	18.63	1	18.9537	6.7417	2.1645	Putative uncharacterized protein OS=Ixodes scapularis GN=IscW_ISCW021471 PE=4 SV=1 - [B7Q4M5_IXOSC]
B7Q614	25.83	1	14.0776	9.49561	2.02611	Zinc finger protein, putative (Fragment) OS=Ixodes scapularis GN=IscW_ISCW011207 PE=4 SV=1 - [B7Q614_IXOSC]
B7QFE6	2.44	1	92.6825	8.42627	2.14469	Helicase, putative (Fragment) OS=Ixodes scapularis GN=IscW_ISCW013335 PE=4 SV=1 - [B7QFE6_IXOSC]
B7QGF3	6.05	1	35.3494	8.06006	2.42158	Asparaginase, putative OS=Ixodes scapularis GN=IscW_ISCW022371 PE=4 SV=1 - [B7QGF3_IXOSC]
B7QLM8	6.85	1	45.6611	9.0708	2.00927	Putative uncharacterized protein OS=Ixodes scapularis GN=IscW_ISCW014146 PE=4 SV=1 - [B7QLM8_IXOSC]
Q19V51	0.71	1	177.544	6.81494	11.991	Hemelipoglycoprotein OS=Dermacentor variabilis PE=2 SV=1 - [Q19V51_DERVA]
Q5Q990	19.64	1	11.8868	8.17725	2.57396	Putative secreted salivary gland peptide OS=Ixodes scapularis PE=4 SV=1 - [Q5Q990_IXOSC]
Q4PN70	16.29	1	20.3606	8.42627	0	Secreted cysteine rich salivary protein OS=Ixodes scapularis PE=2 SV=1 - [Q4PN70_IXOSC]
B7P1U8	0.97	1	272.132	5.35107	2.04984	Spectrin alpha chain, putative OS=Ixodes scapularis GN=IscW_ISCW000012 PE=4 SV=1 - [B7P1U8_IXOSC]
B7P5G3	7.18	1	38.7188	7.82568	2.00173	Putative uncharacterized protein OS=Ixodes scapularis GN=IscW_ISCW001493 PE=4 SV=1 - [B7P5G3_IXOSC]
B7PAR6	1.7	1	71.1207	5.5415	4.18373	Heat shock protein, putative OS=Ixodes scapularis GN=IscW_ISCW017456 PE=3 SV=1 - [B7PAR6_IXOSC]
B7PKJ0	18.87	1	18.2331	7.98682	2.50567	Cytochrome P450, putative OS=Ixodes scapularis GN=IscW_ISCW005328 PE=4 SV=1 - [B7PKJ0_IXOSC]
B7PNK5	2.26	1	88.3568	8.6167	5.14506	Putative uncharacterized protein (Fragment) OS=Ixodes scapularis GN=IscW_ISCW006402 PE=4 SV=1 - [B7PNK5_IXOSC]
B7PYN6	28.28	1	11.0925	8.1626	2.10709	Helicase, putative OS=Ixodes scapularis GN=IscW_ISCW010063 PE=4 SV=1 - [B7PYN6_IXOSC]
B7Q7S0	1.88	1	64.2508	5.19873	2.42729	Heat shock protein, putative (Fragment) OS=Ixodes scapularis GN=IscW_ISCW011425 PE=3 SV=1 - [B7Q7S0_IXOSC]
B7QCZ0	3.23	1	68.0615	7.44482	2.14928	Putative uncharacterized protein OS=Ixodes scapularis GN=IscW_ISCW013025 PE=4 SV=1 - [B7QCZ0_IXOSC]
B7QF95	20.2	1	28.4136	9.71533	2.1071	Putative uncharacterized protein (Fragment) OS=Ixodes scapularis GN=IscW_ISCW024777 PE=4 SV=1 - [B7QF95_IXOSC]
B7QKU7	14.57	1	16.6044	10.4038	2.1158	Putative uncharacterized protein OS=Ixodes scapularis GN=IscW_ISCW014277 PE=4 SV=1 - [B7QKU7_IXOSC]
B7QLH1	16.67	1	19.1579	8.25049	2.29096	Putative uncharacterized protein OS=Ixodes scapularis GN=IscW_ISCW014863 PE=4 SV=1 - [B7QLH1_IXOSC]
B7QM87	7.76	1	26.998	7.34229	2.08964	Secreted metalloprotease, putative (Fragment) OS=Ixodes scapularis GN=IscW_ISCW023630 PE=4 SV=1 - [B7QM87_IXOSC]
E2J6Z2	5.49	1	36.357	5.17334	3.91319	Alpha tubulin (Fragment) OS=Hyalomma marginatum rufipes PE=2 SV=1 - [E2J6Z2_9ACAR]
B7P1V2	12.79	1	19.9333	8.54346	2.16911	Putative uncharacterized protein OS=Ixodes scapularis GN=IscW_ISCW000017 PE=4 SV=1 - [B7P1V2_IXOSC]
B7P3G6	4.73	1	29.0676	6.55127	3.00007	Medium-chain acyl-CoA dehydrogenase, putative OS=Ixodes scapularis GN=IscW_ISCW001274 PE=3 SV=1 - [B7P3G6_IXOSC]
B7P4T4	3.26	1	67.4396	9.18799	2.17291	Solute carrier, putative OS=Ixodes scapularis GN=IscW_ISCW016153 PE=4 SV=1 - [B7P4T4_IXOSC]
B7P7E2	8.97	1	34.354	6.40479	2.29125	Thymidylate synthase (Fragment) OS=Ixodes scapularis GN=IscW_ISCW000960 PE=3 SV=1 - [B7P7E2_IXOSC]
B7PB30	2.39	1	99.0905	6.97607	2.08379	Ionotropic glutamate receptor, putative (Fragment) OS=Ixodes scapularis GN=IscW_ISCW017535 PE=4 SV=1 - [B7PB30_IXOSC]
B7PEM7	6.6	1	54.9934	6.68311	2.04823	Putative uncharacterized protein OS=Ixodes scapularis GN=IscW_ISCW017836 PE=4 SV=1 - [B7PEM7_IXOSC]
B7PGG1	2.81	1	104.554	9.11475	2.14092	Transposase, putative (Fragment) OS=Ixodes scapularis GN=IscW_ISCW004164 PE=4 SV=1 - [B7PGG1_IXOSC]
B7PM00	3.68	1	59.6787	9.0708	2.27807	Putative uncharacterized protein OS=Ixodes scapularis GN=IscW_ISCW006220 PE=4 SV=1 - [B7PM00_IXOSC]
B7PUT1	11.56	1	19.4007	7.45947	2.00382	Circadian locomoter output cycles kaput protein, putative OS=Ixodes scapularis GN=IscW_ISCW007040 PE=4 SV=1 - [B7PUT1_IXOSC]
B7QD16	3.5	1	55.1871	8.90967	2.046	Amino acid transporter, putative OS=Ixodes scapularis GN=IscW_ISCW013017 PE=4 SV=1 - [B7QD16_IXOSC]
B7QEH7	7.92	1	26.4656	8.23584	2.00182	Zinc finger protein, putative (Fragment) OS=Ixodes scapularis GN=IscW_ISCW013394 PE=4 SV=1 - [B7QEH7_IXOSC]
B7QHD2	10.32	1	33.9133	5.08447	2.07139	Putative uncharacterized protein OS=Ixodes scapularis GN=IscW_ISCW013753 PE=4 SV=1 - [B7QHD2_IXOSC]
B7QJU6	15.17	1	15.9924	6.53662	2.37748	AMP dependent CoA ligase, putative OS=Ixodes scapularis GN=IscW_ISCW015030 PE=4 SV=1 - [B7QJU6_IXOSC]
E3SRV6	5.02	1	24.0222	8.1333	6.07413	Translation elongation factor EF1-alpha (Fragment) OS=Ixodes persulcatus PE=4 SV=1 - [E3SRV6_IXOPE]
B7P4Y0	6.05	1	27.826	9.08545	2.23923	Membrane protein, putative OS=Ixodes scapularis GN=IscW_ISCW015943 PE=4 SV=1 - [B7P4Y0_IXOSC]
B7P968	12.96	1	24.7887	7.86963	2.10709	Helicase, putative OS=Ixodes scapularis GN=IscW_ISCW003078 PE=4 SV=1 - [B7P968_IXOSC]
B7P9L2	18.97	1	12.4669	7.78174	2.1115	Secreted salivary gland peptide, putative OS=Ixodes scapularis GN=IscW_ISCW002930 PE=4 SV=1 - [B7P9L2_IXOSC]
B7PHT2	5.04	1	14.6741	10.7407	12.3213	Histone H2A OS=Ixodes scapularis GN=IscW_ISCW004478 PE=3 SV=1 - [B7PHT2_IXOSC]
B7PIR7	74.55	1	6.12512	6.49365	2.14895	Putative uncharacterized protein OS=Ixodes scapularis GN=IscW_ISCW004450 PE=4 SV=1 - [B7PIR7_IXOSC]
B7PND5	13.68	1	23.2981	10.7261	2.02582	Putative uncharacterized protein OS=Ixodes scapularis GN=IscW_ISCW019004 PE=4 SV=1 - [B7PND5_IXOSC]
B7Q628	6.89	1	47.0942	6.771	2.00731	Putative uncharacterized protein OS=Ixodes scapularis GN=IscW_ISCW011773 PE=4 SV=1 - [B7Q628_IXOSC]
B7Q792	6.52	1	30.8248	4.90674	2.0601	Putative uncharacterized protein (Fragment) OS=Ixodes scapularis GN=IscW_ISCW010715 PE=4 SV=1 - [B7Q792_IXOSC]
B7QF25	3.76	1	53.5139	9.5542	7.27365	Mucin-21, putative OS=Ixodes scapularis GN=IscW_ISCW011952 PE=4 SV=1 - [B7QF25_IXOSC]
B7QG61	34.09	1	10.2871	8.104	2.20499	Putative uncharacterized protein OS=Ixodes scapularis GN=IscW_ISCW012362 PE=4 SV=1 - [B7QG61_IXOSC]
B7QNN8	7.28	1	16.8135	7.50342	2.42729	Heat shock protein, putative OS=Ixodes scapularis GN=IscW_ISCW015267 PE=3 SV=1 - [B7QNN8_IXOSC]
B5M724	12.5	1	23.389	8.60205	2.00714	Hypothetical conserved secreted protein OS=Amblyomma americanum PE=2 SV=1 - [B5M724_AMBAM]
B7P2U4	4.05	1	87.6465	9.05615	2.00941	Neprilysin, putative OS=Ixodes scapularis GN=IscW_ISCW000073 PE=4 SV=1 - [B7P2U4_IXOSC]
B7PIM6	2.73	1	47.9687	8.1626	2.04363	Protein-tyrosine phosphatase, putative (Fragment) OS=Ixodes scapularis GN=IscW_ISCW017704 PE=4 SV=1 - [B7PIM6_IXOSC]
B7PJ89	9.65	1	36.5917	9.24658	2.13245	Putative uncharacterized protein OS=Ixodes scapularis GN=IscW_ISCW004955 PE=4 SV=1 - [B7PJ89_IXOSC]
B7PS06	5.82	1	32.7824	8.95361	2.24803	Putative uncharacterized protein OS=Ixodes scapularis GN=IscW_ISCW008290 PE=4 SV=1 - [B7PS06_IXOSC]
B7PSR8	21.7	1	11.7051	11.0044	2.11328	Putative uncharacterized protein (Fragment) OS=Ixodes scapularis GN=IscW_ISCW007634 PE=4 SV=1 - [B7PSR8_IXOSC]
B7QAL1	6.41	1	63.077	7.26904	2.09044	Serine/threonine protein kinase ripk4, putative OS=Ixodes scapularis GN=IscW_ISCW022435 PE=4 SV=1 - [B7QAL1_IXOSC]
B7QJW9	8.06	1	21.6685	8.74854	2.24439	Zinc finger protein, putative OS=Ixodes scapularis GN=IscW_ISCW023767 PE=4 SV=1 - [B7QJW9_IXOSC]
B7QKP5	3	1	69.9582	8.36768	10.6253	Carnitine palmitoyltransferase II, putative (Fragment) OS=Ixodes scapularis GN=IscW_ISCW023345 PE=3 SV=1 - [B7QKP5_IXOSC]
A0MVX0	0.71	1	176.928	6.78564	2.36084	Heme lipoprotein OS=Amblyomma americanum PE=2 SV=2 - [A0MVX0_AMBAM]
B7P147	5.59	1	38.1323	6.80029	0	Putative uncharacterized protein (Fragment) OS=Ixodes scapularis GN=IscW_ISCW024023 PE=4 SV=1 - [B7P147_IXOSC]
B7PCE2	3.77	1	88.8104	5.68115	2.04766	Putative uncharacterized protein OS=Ixodes scapularis GN=IscW_ISCW002066 PE=4 SV=1 - [B7PCE2_IXOSC]
B7PCQ0	17.54	1	13.3961	9.75928	2.18152	Putative uncharacterized protein OS=Ixodes scapularis GN=IscW_ISCW017224 PE=4 SV=1 - [B7PCQ0_IXOSC]
B7Q0T5	2.17	1	160.324	9.39307	2.04077	Mitogen activated protein kinase kinase kinase 1, MAPKKK1, MEKK1, putative (Fragment) OS=Ixodes scapularis GN=IscW_ISCW010233 PE=4 SV=1 - [B7Q0T5_IXOSC]
B7Q5M8	8.67	1	37.1909	4.77979	2.40718	Putative uncharacterized protein OS=Ixodes scapularis GN=IscW_ISCW020942 PE=4 SV=1 - [B7Q5M8_IXOSC]
B7QAD1	25.71	1	12.1511	5.08447	2.03743	Putative uncharacterized protein OS=Ixodes scapularis GN=IscW_ISCW012079 PE=4 SV=1 - [B7QAD1_IXOSC]
B7QBE5	2.77	1	128.95	5.90967	2.01145	Lipophorin receptor, putative OS=Ixodes scapularis GN=IscW_ISCW013475 PE=4 SV=1 - [B7QBE5_IXOSC]
B7QM21	4.09	1	84.569	5.42725	2.0459	Endothelin-converting enzyme, putative OS=Ixodes scapularis GN=IscW_ISCW023669 PE=4 SV=1 - [B7QM21_IXOSC]
E2J6V0	6.25	1	16.5318	9.65674	2.46855	Ubiquitin/ribosomal protein S27a fusion protein (Fragment) OS=Hyalomma marginatum rufipes PE=2 SV=1 - [E2J6V0_9ACAR]
Q86GZ6	3.01	1	37.0157	6.50732	2.27178	Midgut cysteine proteinase 1 OS=Rhipicephalus appendiculatus PE=2 SV=1 - [Q86GZ6_RHIAP]
B7P5Z9	9.06	1	35.2121	9.02686	2.277	Putative uncharacterized protein OS=Ixodes scapularis GN=IscW_ISCW001248 PE=4 SV=1 - [B7P5Z9_IXOSC]
B7PBQ9	12.18	1	17.249	7.34229	2.02234	Glutamate transporter, putative (Fragment) OS=Ixodes scapularis GN=IscW_ISCW002187 PE=4 SV=1 - [B7PBQ9_IXOSC]
B7PLC7	9.29	1	20.17	6.85889	2.16811	Cuticular protein, putative OS=Ixodes scapularis GN=IscW_ISCW006422 PE=4 SV=1 - [B7PLC7_IXOSC]
B7PRT0	3.35	1	63.671	7.73779	2.10606	Putative uncharacterized protein (Fragment) OS=Ixodes scapularis GN=IscW_ISCW008405 PE=4 SV=1 - [B7PRT0_IXOSC]
B7PT10	8.57	1	39.126	8.5874	2.0046	Cytochrome P450, putative OS=Ixodes scapularis GN=IscW_ISCW006980 PE=3 SV=1 - [B7PT10_IXOSC]
B7PVX4	6.8	1	46.471	5.68115	4.0258	Coiled-coil domain-containing protein, putative OS=Ixodes scapularis GN=IscW_ISCW008460 PE=4 SV=1 - [B7PVX4_IXOSC]
B7Q3Y1	0.68	1	420.166	6.91748	4.04579	RNA recognition motif protein, putative OS=Ixodes scapularis GN=IscW_ISCW021726 PE=4 SV=1 - [B7Q3Y1_IXOSC]
B7Q5R4	16.1	1	12.9297	6.46826	2.01147	Boophilin, putative (Fragment) OS=Ixodes scapularis GN=IscW_ISCW024711 PE=4 SV=1 - [B7Q5R4_IXOSC]
B7Q6U5	6.67	1	48.1245	6.23975	2.05174	Putative uncharacterized protein OS=Ixodes scapularis GN=IscW_ISCW010942 PE=4 SV=1 - [B7Q6U5_IXOSC]
B7QMR1	2.5	1	133.24	5.38916	2.15365	Vitellogenin receptor, putative OS=Ixodes scapularis GN=IscW_ISCW023907 PE=4 SV=1 - [B7QMR1_IXOSC]
B7QNQ5	9.12	1	36.4544	5.10986	10.5352	Coiled-coil domain-containing protein, putative (Fragment) OS=Ixodes scapularis GN=IscW_ISCW015143 PE=4 SV=1 - [B7QNQ5_IXOSC]
G3MN25	17.09	1	13.0623	4.77979	6.02368	Putative uncharacterized protein OS=Amblyomma maculatum PE=4 SV=1 - [G3MN25_9ACAR]
A5LHW0	3.22	1	47.4	5.77002	3.19485	Protein disulfide isomerase-1 OS=Haemaphysalis longicornis GN=HlPDI-1 PE=2 SV=1 - [A5LHW0_HAELO]
B7P280	3.52	1	54.7011	7.92822	2.3342	Dc50, putative OS=Ixodes scapularis GN=IscW_ISCW015753 PE=4 SV=1 - [B7P280_IXOSC]
B7P5K4	3.95	1	59.361	5.42725	2.01757	E3 ubiquitin ligase, putative OS=Ixodes scapularis GN=IscW_ISCW001725 PE=4 SV=1 - [B7P5K4_IXOSC]
B7P6A7	2.34	1	56.2657	6.15088	4.24053	ATP synthase subunit alpha OS=Ixodes scapularis GN=IscW_ISCW016068 PE=3 SV=1 - [B7P6A7_IXOSC]
B7PE56	2.74	1	87.3479	7.69385	2.18014	Putative uncharacterized protein OS=Ixodes scapularis GN=IscW_ISCW018139 PE=4 SV=1 - [B7PE56_IXOSC]
B7PS70	5.45	1	55.9431	7.73779	2.1929	Putative uncharacterized protein OS=Ixodes scapularis GN=IscW_ISCW008159 PE=4 SV=1 - [B7PS70_IXOSC]
B7PSJ0	2.15	1	72.4777	8.82178	2.23934	Organic anion transporter, putative OS=Ixodes scapularis GN=IscW_ISCW019502 PE=4 SV=1 - [B7PSJ0_IXOSC]
B7PSV8	45.31	1	7.25178	9.5249	2.12604	Putative uncharacterized protein OS=Ixodes scapularis GN=IscW_ISCW008154 PE=4 SV=1 - [B7PSV8_IXOSC]
B7Q1Y5	8.2	1	26.7687	6.97607	2.03728	Secreted salivary gland peptide, putative OS=Ixodes scapularis GN=IscW_ISCW020038 PE=4 SV=1 - [B7Q1Y5_IXOSC]
B7QIF5	43.21	1	8.73421	4.94482	2.10087	Putative uncharacterized protein OS=Ixodes scapularis GN=IscW_ISCW014566 PE=4 SV=1 - [B7QIF5_IXOSC]
B7QJ45	1.33	1	98.2351	8.22119	2.05428	Histone deacetylase 4, 5, putative (Fragment) OS=Ixodes scapularis GN=IscW_ISCW014481 PE=4 SV=1 - [B7QJ45_IXOSC]
B7QJ70	13.33	1	24.2233	5.57959	2.16108	Putative uncharacterized protein OS=Ixodes scapularis GN=IscW_ISCW014642 PE=4 SV=1 - [B7QJ70_IXOSC]
C9W1N7	10.26	1	17.8211	9.5542	4.45882	Ubiquitin/ribosomal protein S27a fusion protein OS=Rhipicephalus sanguineus PE=2 SV=1 - [C9W1N7_RHISA]
Q4PN87	13.07	1	16.739	5.16064	2.09897	Putative secreted salivary protein OS=Ixodes scapularis PE=2 SV=1 - [Q4PN87_IXOSC]
Q4PMF9	12.39	1	25.6783	4.95752	2.41759	Nymphal histamine binding protein OS=Ixodes scapularis PE=2 SV=1 - [Q4PMF9_IXOSC]
B7P1H1	10.23	1	32.5868	5.8335	0	Merozoite surface protein, putative OS=Ixodes scapularis GN=IscW_ISCW015835 PE=4 SV=1 - [B7P1H1_IXOSC]
B7P890	9.77	1	23.4865	4.95752	2.07185	Tripartite motif protein trim9, putative OS=Ixodes scapularis GN=IscW_ISCW017400 PE=4 SV=1 - [B7P890_IXOSC]
B7PFV7	6.31	1	21.5484	11.8979	2.18186	Putative uncharacterized protein OS=Ixodes scapularis GN=IscW_ISCW004984 PE=4 SV=1 - [B7PFV7_IXOSC]
B7PN45	4.72	1	67.1559	4.95752	2.02845	Laminin alpha-1, 2 chain, putative OS=Ixodes scapularis GN=IscW_ISCW006728 PE=4 SV=1 - [B7PN45_IXOSC]
B7PUD0	4.61	1	47.6695	8.51416	3.85976	ATP-dependent protease PIM1/LON, putative (Fragment) OS=Ixodes scapularis GN=IscW_ISCW007434 PE=4 SV=1 - [B7PUD0_IXOSC]
B7PWD2	1.01	1	86.3596	9.40771	2.33244	Putative uncharacterized protein OS=Ixodes scapularis GN=IscW_ISCW008021 PE=4 SV=1 - [B7PWD2_IXOSC]
B7PZD9	17.83	1	17.5136	4.62744	2.03215	Putative uncharacterized protein OS=Ixodes scapularis GN=IscW_ISCW009215 PE=4 SV=1 - [B7PZD9_IXOSC]
B7Q2I5	15.15	1	22.1882	6.55127	2.18508	G/T mismatch-specific thymine DNA glycosylase, putative OS=Ixodes scapularis GN=IscW_ISCW008784 PE=4 SV=1 - [B7Q2I5_IXOSC]
B7QCV1	3.36	1	63.7774	7.54736	2.14668	Putative uncharacterized protein OS=Ixodes scapularis GN=IscW_ISCW013495 PE=4 SV=1 - [B7QCV1_IXOSC]
B7QGY4	11.39	1	26.901	6.82959	2.24603	Guanine nucleotide-binding protein, putative (Fragment) OS=Ixodes scapularis GN=IscW_ISCW014548 PE=4 SV=1 - [B7QGY4_IXOSC]
D4QD82	16.67	1	13.7979	8.76318	2.0926	Kunitz-type trypsin inhibitor OS=Haemaphysalis longicornis GN=B04A11 PE=2 SV=1 - [D4QD82_HAELO]
B7PAJ2	5.15	1	15.4924	10.9751	7.49623	Histone H3, putative OS=Ixodes scapularis GN=IscW_ISCW003178 PE=3 SV=1 - [B7PAJ2_IXOSC]
B7PBW7	9.64	1	22.6024	6.53662	2.06632	Secreted salivary gland peptide, putative (Fragment) OS=Ixodes scapularis GN=IscW_ISCW003105 PE=4 SV=1 - [B7PBW7_IXOSC]
B7PDF6	9.19	1	30.613	9.84717	2.04337	Secreted salivary gland peptide, putative OS=Ixodes scapularis GN=IscW_ISCW002434 PE=4 SV=1 - [B7PDF6_IXOSC]
B7PJX4	6.04	1	54.6803	9.53955	2.07198	Putative uncharacterized protein OS=Ixodes scapularis GN=IscW_ISCW017806 PE=4 SV=1 - [B7PJX4_IXOSC]
B7PZ24	7.11	1	45.9806	8.80713	2.14489	Chaperonin complex component, TCP-1 delta subunit, putative OS=Ixodes scapularis GN=IscW_ISCW008709 PE=4 SV=1 - [B7PZ24_IXOSC]
B7Q0C7	21.24	1	12.7815	9.89111	2.07174	Putative uncharacterized protein OS=Ixodes scapularis GN=IscW_ISCW009348 PE=4 SV=1 - [B7Q0C7_IXOSC]
B7Q0J6	10.7	1	21.0515	5.59229	2.33016	Putative uncharacterized protein OS=Ixodes scapularis GN=IscW_ISCW010308 PE=4 SV=1 - [B7Q0J6_IXOSC]
B7Q8P5	2.7	1	81.7506	6.25244	2.33225	Putative uncharacterized protein OS=Ixodes scapularis GN=IscW_ISCW021597 PE=4 SV=1 - [B7Q8P5_IXOSC]
B7QAN3	1.68	1	106.56	8.41162	2.30879	Transmembrane protein, putative OS=Ixodes scapularis GN=IscW_ISCW022540 PE=3 SV=1 - [B7QAN3_IXOSC]
B7QJU8	8.78	1	39.7154	7.73779	2.13981	Putative uncharacterized protein (Fragment) OS=Ixodes scapularis GN=IscW_ISCW024856 PE=4 SV=1 - [B7QJU8_IXOSC]
B7QL71	1.79	1	67.8477	5.8208	2.42729	Heat shock protein, putative (Fragment) OS=Ixodes scapularis GN=IscW_ISCW024910 PE=3 SV=1 - [B7QL71_IXOSC]
Q64K82	4.6	1	47.6177	4.67822	2.02072	Calreticulin OS=Ixodes muris PE=3 SV=1 - [Q64K82_9ACAR]
B5M742	16.97	1	17.9892	8.95361	2.1184	Peptidyl-prolyl cis-trans isomerase (Fragment) OS=Amblyomma americanum PE=2 SV=1 - [B5M742_AMBAM]
B7PGI8	3.61	1	54.9201	5.78271	3.91319	Alpha tubulin, putative OS=Ixodes scapularis GN=IscW_ISCW004211 PE=3 SV=1 - [B7PGI8_IXOSC]
B7PK29	6.51	1	41.6867	7.84033	2.13105	Cell adhesion molecule, putative OS=Ixodes scapularis GN=IscW_ISCW004127 PE=4 SV=1 - [B7PK29_IXOSC]
B7PP29	12.6	1	26.967	4.729	2.02064	Low-density lipoprotein receptor, putative OS=Ixodes scapularis GN=IscW_ISCW019059 PE=4 SV=1 - [B7PP29_IXOSC]
B7Q399	5.19	1	40.4166	9.94971	2.4793	Leucine zipper EF-Hand containing transmembrane protein, putative OS=Ixodes scapularis GN=IscW_ISCW020182 PE=4 SV=1 - [B7Q399_IXOSC]
B7QCN9	4.7	1	59.0349	6.32861	2.20442	Glutamate carboxypeptidase, putative OS=Ixodes scapularis GN=IscW_ISCW022420 PE=4 SV=1 - [B7QCN9_IXOSC]
B7QNQ3	14.29	1	23.1178	8.22119	2.06426	Putative uncharacterized protein (Fragment) OS=Ixodes scapularis GN=IscW_ISCW015141 PE=4 SV=1 - [B7QNQ3_IXOSC]
B7QNU7	2.49	1	82.5583	5.43994	3.74567	Jnk/sapk-associated protein, putative OS=Ixodes scapularis GN=IscW_ISCW015188 PE=4 SV=1 - [B7QNU7_IXOSC]
A5LHV9	2.4	1	56.8705	4.97021	2.27837	Protein disulfide isomerase-2 OS=Haemaphysalis longicornis GN=HlPDI-2 PE=2 SV=1 - [A5LHV9_HAELO]
B7PBE7	10.99	1	18.744	4.86865	2.05125	Putative uncharacterized protein OS=Ixodes scapularis GN=IscW_ISCW003118 PE=4 SV=1 - [B7PBE7_IXOSC]
B7PHZ4	12.5	1	17.338	8.63135	7.3072	Putative uncharacterized protein (Fragment) OS=Ixodes scapularis GN=IscW_ISCW017919 PE=4 SV=1 - [B7PHZ4_IXOSC]
B7PMD6	5.02	1	54.7988	9.49561	2.33127	Putative uncharacterized protein OS=Ixodes scapularis GN=IscW_ISCW006611 PE=4 SV=1 - [B7PMD6_IXOSC]
B7PQ10	7.94	1	28.7354	5.96045	2.06109	Putative uncharacterized protein OS=Ixodes scapularis GN=IscW_ISCW018725 PE=4 SV=1 - [B7PQ10_IXOSC]
B7PRA7	17.04	1	14.6404	5.22412	2.13948	Putative uncharacterized protein OS=Ixodes scapularis GN=IscW_ISCW006886 PE=4 SV=1 - [B7PRA7_IXOSC]
B7PZ80	4.55	1	46.2386	7.60596	2.04019	Putative uncharacterized protein OS=Ixodes scapularis GN=IscW_ISCW020413 PE=4 SV=1 - [B7PZ80_IXOSC]
B7Q752	7.79	1	44.6577	6.31592	2.07499	Pseudouridine synthase (Fragment) OS=Ixodes scapularis GN=IscW_ISCW011539 PE=3 SV=1 - [B7Q752_IXOSC]
B7Q8G4	1.45	1	209.337	4.71631	2.09245	Fibrillin-1, putative (Fragment) OS=Ixodes scapularis GN=IscW_ISCW021545 PE=4 SV=1 - [B7Q8G4_IXOSC]
B7QFY3	8.13	1	27.5027	6.87354	2.04725	ADP-ribose pyrophosphatase, putative OS=Ixodes scapularis GN=IscW_ISCW021976 PE=4 SV=1 - [B7QFY3_IXOSC]
C9W1K2	7.74	1	17.9671	11.561	2.83196	60S ribosomal protein L14 OS=Rhipicephalus sanguineus PE=2 SV=1 - [C9W1K2_RHISA]
B5M777	17.11	1	17.0992	8.70459	2.00714	Scavenger receptor cysteine-rich protein (Fragment) OS=Amblyomma americanum PE=2 SV=1 - [B5M777_AMBAM]
Q95V64	22.06	1	14.9845	4.7417	5.6559	Actin (Fragment) OS=Ixodes scapularis PE=3 SV=1 - [Q95V64_IXOSC]
B2ZWT5	12.96	1	23.5611	8.98291	2.1184	Peptidyl-prolyl cis-trans isomerase OS=Haemaphysalis longicornis GN=CyPB PE=3 SV=1 - [B2ZWT5_HAELO]
B7P445	16.67	1	13.1554	4.77979	6.02368	RNA polymerase II transcription elongation factor, putative OS=Ixodes scapularis GN=IscW_ISCW015732 PE=4 SV=1 - [B7P445_IXOSC]
B7PB79	3.03	1	102.527	7.23975	2.38853	PDZ-containing protein, putative OS=Ixodes scapularis GN=IscW_ISCW016896 PE=4 SV=1 - [B7PB79_IXOSC]
B7PR96	9.93	1	32.9305	5.93506	2.00112	Metalloprotease, putative (Fragment) OS=Ixodes scapularis GN=IscW_ISCW006669 PE=4 SV=1 - [B7PR96_IXOSC]
B7Q0Q5	8.87	1	22.581	4.90674	2.5723	Alpha-tubulin, putative OS=Ixodes scapularis GN=IscW_ISCW009719 PE=4 SV=1 - [B7Q0Q5_IXOSC]
B7QJ38	7.38	1	30.6563	8.89502	5.54739	Protein sine oculis, putative OS=Ixodes scapularis GN=IscW_ISCW023235 PE=3 SV=1 - [B7QJ38_IXOSC]
E2J6V5	4.2	1	36.7595	5.35107	3.19485	Protein disulfide isomerase (Fragment) OS=Hyalomma marginatum rufipes PE=2 SV=1 - [E2J6V5_9ACAR]
E5D579	3.14	1	66.6813	5.60498	2.25459	ATAQ-1 protein OS=Rhipicephalus appendiculatus PE=2 SV=1 - [E5D579_RHIAP]
Q4R183	16.52	1	12.6538	7.78174	2.13282	Putative uncharacterized protein HLSG-g48 OS=Haemaphysalis longicornis GN=HLSG-g48 PE=4 SV=1 - [Q4R183_HAELO]
B7P0R3	14.37	1	17.8718	10.4478	2.22258	Putative uncharacterized protein OS=Ixodes scapularis GN=IscW_ISCW016245 PE=4 SV=1 - [B7P0R3_IXOSC]
B7P5W1	11.58	1	10.9807	9.5542	3.67734	Putative uncharacterized protein OS=Ixodes scapularis GN=IscW_ISCW000614 PE=4 SV=1 - [B7P5W1_IXOSC]
B7P7U3	11.02	1	26.7394	6.02393	2.07993	Chloride channel, putative OS=Ixodes scapularis GN=IscW_ISCW002122 PE=4 SV=1 - [B7P7U3_IXOSC]
B7P872	2.84	1	70.5752	5.41455	3.91319	Alpha tubulin, putative OS=Ixodes scapularis GN=IscW_ISCW017473 PE=3 SV=1 - [B7P872_IXOSC]
B7PE74	9.84	1	21.8697	5.31299	2.01147	Serine proteinase inhibitor, putative OS=Ixodes scapularis GN=IscW_ISCW005239 PE=4 SV=1 - [B7PE74_IXOSC]
B7PF45	14.43	1	10.5324	10.1401	2.3067	Ovochymase, putative (Fragment) OS=Ixodes scapularis GN=IscW_ISCW004279 PE=3 SV=1 - [B7PF45_IXOSC]
B7PG27	17.24	1	16.3519	5.05908	2.27073	Putative uncharacterized protein (Fragment) OS=Ixodes scapularis GN=IscW_ISCW004740 PE=4 SV=1 - [B7PG27_IXOSC]
B7Q0Z8	2.79	1	121.853	9.78857	2.02023	Glutamate [NMDA] receptor subunit 3A, putative OS=Ixodes scapularis GN=IscW_ISCW009282 PE=4 SV=1 - [B7Q0Z8_IXOSC]
B7Q1L2	7.57	1	47.0384	9.59814	2.17707	Alginate regulatory protein AlgR3, putative OS=Ixodes scapularis GN=IscW_ISCW008913 PE=4 SV=1 - [B7Q1L2_IXOSC]
B7QEG4	4.95	1	50.256	5.26221	2.20727	Low-density lipoprotein receptor, putative (Fragment) OS=Ixodes scapularis GN=IscW_ISCW022284 PE=4 SV=1 - [B7QEG4_IXOSC]
B7QIL2	8.06	1	41.8003	9.31982	2.18047	Dreadlocks/dock, putative (Fragment) OS=Ixodes scapularis GN=IscW_ISCW023626 PE=4 SV=1 - [B7QIL2_IXOSC]
E2J6V1	6.25	1	21.4088	9.23193	2.36065	RNA-binding protein musashi subunit HRP1 (Fragment) OS=Hyalomma marginatum rufipes PE=2 SV=1 - [E2J6V1_9ACAR]
B7P458	4.9	1	44.3921	5.70654	2.16146	Glutamate carboxypeptidase, putative OS=Ixodes scapularis GN=IscW_ISCW001364 PE=4 SV=1 - [B7P458_IXOSC]
B7PQH4	28.97	1	12.4618	7.89893	2.14267	Putative uncharacterized protein OS=Ixodes scapularis GN=IscW_ISCW006734 PE=4 SV=1 - [B7PQH4_IXOSC]
B7PVI7	3.68	1	37.1756	7.7085	3.96094	RNA-binding protein musashi, putative OS=Ixodes scapularis GN=IscW_ISCW007146 PE=4 SV=1 - [B7PVI7_IXOSC]
B7Q4C1	1.65	1	131.634	6.84424	2.22952	Kalirin, putative (Fragment) OS=Ixodes scapularis GN=IscW_ISCW021530 PE=4 SV=1 - [B7Q4C1_IXOSC]
B7QDI0	4.38	1	77.5595	7.03467	2.05789	Putative uncharacterized protein OS=Ixodes scapularis GN=IscW_ISCW012219 PE=4 SV=1 - [B7QDI0_IXOSC]
B7QGB5	2.16	1	92.0665	5.89697	2.10996	Adamts-7, putative OS=Ixodes scapularis GN=IscW_ISCW013359 PE=4 SV=1 - [B7QGB5_IXOSC]
B7QNQ7	6.43	1	46.3235	8.00146	2.08344	BRO1 domain-containing protein BROX, putative OS=Ixodes scapularis GN=IscW_ISCW015146 PE=4 SV=1 - [B7QNQ7_IXOSC]
B7QP04	4.57	1	43.4961	6.25244	3.91319	Alpha tubulin, putative OS=Ixodes scapularis GN=IscW_ISCW015258 PE=4 SV=1 - [B7QP04_IXOSC]
Q4PMI4	7.82	1	27.9059	7.51807	3.71926	Putative secreted salivary protein OS=Ixodes scapularis PE=2 SV=1 - [Q4PMI4_IXOSC]
G3MMX6	5.15	1	15.3785	11.2681	7.49623	Putative uncharacterized protein OS=Amblyomma maculatum PE=2 SV=1 - [G3MMX6_9ACAR]
F0J8Y2	5.02	1	24.4364	7.73779	3.86738	Na+/K+ ATPase alpha subunit (Fragment) OS=Amblyomma variegatum PE=2 SV=1 - [F0J8Y2_AMBVA]
F0J9W5	7.83	1	24.0113	8.96826	4.41843	RNA-binding protein LARK OS=Amblyomma variegatum PE=2 SV=1 - [F0J9W5_AMBVA]
F0JA97	5.03	1	20.8853	11.0483	8.11262	Histone 1 OS=Amblyomma variegatum PE=2 SV=1 - [F0JA97_AMBVA]
F0J9C1	5.15	1	25.8378	5.49072	3.93833	Ca2+-binding protein regucalcin/SMP30 (Fragment) OS=Amblyomma variegatum PE=2 SV=1 - [F0J9C1_AMBVA]
F0J9M1	11.22	1	22.2859	8.99756	2.07211	Asparaginase (Fragment) OS=Amblyomma variegatum PE=2 SV=1 - [F0J9M1_AMBVA]
D0UNB0	14.74	1	18.0821	5.43994	2.04984	Alpha-spectrin (Fragment) OS=Amblyomma sp. 'Amb2' PE=2 SV=1 - [D0UNB0_9ACAR]
F0J8P3	2.15	1	56.1553	6.59521	4.18373	HSP70 family member (Fragment) OS=Amblyomma variegatum PE=2 SV=1 - [F0J8P3_AMBVA]
G3MTB1	11.41	1	16.4351	5.50342	2.16811	Putative uncharacterized protein OS=Amblyomma maculatum PE=2 SV=1 - [G3MTB1_9ACAR]
G3MI35	5.51	1	28.1321	9.81787	2.08861	Putative uncharacterized protein (Fragment) OS=Amblyomma maculatum PE=2 SV=1 - [G3MI35_9ACAR]
G3MIN7	12.27	1	18.1786	8.92432	3.37978	Putative uncharacterized protein (Fragment) OS=Amblyomma maculatum PE=2 SV=1 - [G3MIN7_9ACAR]
G3MJF6	7.46	1	48.0141	8.68994	2.0369	Putative uncharacterized protein (Fragment) OS=Amblyomma maculatum PE=2 SV=1 - [G3MJF6_9ACAR]
G3MRF0	3.61	1	67.3929	7.40088	3.74605	Putative uncharacterized protein OS=Amblyomma maculatum PE=2 SV=1 - [G3MRF0_9ACAR]
G3MRS5	9.05	1	23.2689	6.21436	2.01019	Putative uncharacterized protein OS=Amblyomma maculatum PE=2 SV=1 - [G3MRS5_9ACAR]
G3MKP8	6.84	1	41.2197	7.57666	2.01189	Putative uncharacterized protein OS=Amblyomma maculatum PE=2 SV=1 - [G3MKP8_9ACAR]
G3MSG6	5.34	1	68.9434	7.75244	2.18569	Transporter OS=Amblyomma maculatum PE=2 SV=1 - [G3MSG6_9ACAR]
G3MF52	5.86	1	57.8236	6.65381	2.04577	Putative uncharacterized protein (Fragment) OS=Amblyomma maculatum PE=2 SV=1 - [G3MF52_9ACAR]
G3MFK3	13.08	1	26.8067	9.30518	2.14796	Putative uncharacterized protein (Fragment) OS=Amblyomma maculatum PE=2 SV=1 - [G3MFK3_9ACAR]
G3MSX0	22.38	1	15.5105	8.06006	2.08472	Putative uncharacterized protein OS=Amblyomma maculatum PE=2 SV=1 - [G3MSX0_9ACAR]
G3MFW1	5.31	1	27.1699	9.15869	3.92429	Putative uncharacterized protein (Fragment) OS=Amblyomma maculatum PE=2 SV=1 - [G3MFW1_9ACAR]
G3MM60	5.38	1	44.5389	8.51416	2.20319	Putative uncharacterized protein OS=Amblyomma maculatum PE=2 SV=1 - [G3MM60_9ACAR]
G3MGS2	8.82	1	40.8964	8.73389	2.0369	Putative uncharacterized protein (Fragment) OS=Amblyomma maculatum PE=2 SV=1 - [G3MGS2_9ACAR]
G3MGU6	4.26	1	24.7163	11.0923	8.11262	Putative uncharacterized protein (Fragment) OS=Amblyomma maculatum PE=2 SV=1 - [G3MGU6_9ACAR]
G3MH23	1.59	1	75.7091	5.66846	4.18373	Putative uncharacterized protein (Fragment) OS=Amblyomma maculatum PE=2 SV=1 - [G3MH23_9ACAR]
G3MHF3	8.51	1	42.7454	8.82178	2.09223	Putative uncharacterized protein (Fragment) OS=Amblyomma maculatum PE=2 SV=1 - [G3MHF3_9ACAR]
G3MHK9	5.36	1	18.9674	8.93896	2.46855	Putative uncharacterized protein (Fragment) OS=Amblyomma maculatum PE=2 SV=1 - [G3MHK9_9ACAR]
G3MHQ9	3.48	1	37.907	6.68311	3.93833	Putative uncharacterized protein (Fragment) OS=Amblyomma maculatum PE=2 SV=1 - [G3MHQ9_9ACAR]
G3MNR4	5.47	1	13.4415	10.5796	10.8799	Histone H2A OS=Amblyomma maculatum PE=2 SV=1 - [G3MNR4_9ACAR]
G3MRB9	8.49	1	35.4511	8.95361	2.01342	Putative uncharacterized protein OS=Amblyomma maculatum PE=2 SV=1 - [G3MRB9_9ACAR]
G3MIQ6	10.03	1	33.7416	8.95361	2.2729	Putative uncharacterized protein (Fragment) OS=Amblyomma maculatum PE=2 SV=1 - [G3MIQ6_9ACAR]
G3MGJ9	8.33	1	38.5555	7.59131	2.04015	Putative uncharacterized protein (Fragment) OS=Amblyomma maculatum PE=2 SV=1 - [G3MGJ9_9ACAR]
G3MF50	3.87	1	56.7528	8.47021	7.56902	Putative uncharacterized protein (Fragment) OS=Amblyomma maculatum PE=2 SV=1 - [G3MF50_9ACAR]
G3MFC4	4.1	1	49.0171	5.50342	3.91319	Putative uncharacterized protein (Fragment) OS=Amblyomma maculatum PE=2 SV=1 - [G3MFC4_9ACAR]
G3MRY8	10.98	1	27.9994	9.26123	2.1184	Peptidyl-prolyl cis-trans isomerase OS=Amblyomma maculatum PE=2 SV=1 - [G3MRY8_9ACAR]
G3MHL7	4.05	1	33.9042	9.11475	2.36065	Putative uncharacterized protein (Fragment) OS=Amblyomma maculatum PE=2 SV=1 - [G3MHL7_9ACAR]
G3MKN0	3.21	1	47.6581	5.42725	3.19485	Putative uncharacterized protein OS=Amblyomma maculatum PE=2 SV=1 - [G3MKN0_9ACAR]
G3MID2	8.92	1	24.0707	9.21729	2.14647	Putative uncharacterized protein (Fragment) OS=Amblyomma maculatum PE=2 SV=1 - [G3MID2_9ACAR]
G3MKR9	8.59	1	41.5096	5.10986	2.49717	Putative uncharacterized protein OS=Amblyomma maculatum PE=2 SV=1 - [G3MKR9_9ACAR]
G3MMA6	3.85	1	44.6582	10.3013	4.42817	Putative uncharacterized protein OS=Amblyomma maculatum PE=2 SV=1 - [G3MMA6_9ACAR]
G3MR88	3.1	1	46.2083	8.04541	3.00007	Putative uncharacterized protein OS=Amblyomma maculatum PE=2 SV=1 - [G3MR88_9ACAR]
G3MGG5	3.61	1	39.5087	7.78174	3.00007	Putative uncharacterized protein (Fragment) OS=Amblyomma maculatum PE=2 SV=1 - [G3MGG5_9ACAR]
G3MNF6	7.17	1	29.8182	10.3013	2.03395	Putative uncharacterized protein OS=Amblyomma maculatum PE=2 SV=1 - [G3MNF6_9ACAR]
G3MPT2	4.83	1	67.2847	7.47412	2.04293	Putative uncharacterized protein OS=Amblyomma maculatum PE=2 SV=1 - [G3MPT2_9ACAR]
G3MH22	2.08	1	65.4229	9.56885	2.13123	Putative uncharacterized protein (Fragment) OS=Amblyomma maculatum PE=2 SV=1 - [G3MH22_9ACAR]
G3MKI0	5.29	1	66.7272	7.29834	2.00829	Putative uncharacterized protein OS=Amblyomma maculatum PE=2 SV=1 - [G3MKI0_9ACAR]
G3MNN6	7.89	1	17.4619	11.356	2.83196	Putative uncharacterized protein OS=Amblyomma maculatum PE=2 SV=1 - [G3MNN6_9ACAR]
G3MPV2	5.56	1	39.0717	6.69775	2.08559	Putative uncharacterized protein OS=Amblyomma maculatum PE=2 SV=1 - [G3MPV2_9ACAR]
G3MLB9	8.33	1	42.5286	6.7417	2.23333	Putative uncharacterized protein OS=Amblyomma maculatum PE=2 SV=1 - [G3MLB9_9ACAR]
G3MGA3	11.11	1	21.9764	8.00146	0	Putative uncharacterized protein (Fragment) OS=Amblyomma maculatum PE=2 SV=1 - [G3MGA3_9ACAR]
G3MID5	8	1	44.9017	8.54346	2.0369	Putative uncharacterized protein (Fragment) OS=Amblyomma maculatum PE=2 SV=1 - [G3MID5_9ACAR]
G3MKQ6	4.68	1	53.1029	6.34131	2.08741	Putative uncharacterized protein OS=Amblyomma maculatum PE=2 SV=1 - [G3MKQ6_9ACAR]
G3MPH3	7.82	1	26.8008	8.04541	2.01019	Putative uncharacterized protein OS=Amblyomma maculatum PE=2 SV=1 - [G3MPH3_9ACAR]
G3MKF1	10.7	1	24.871	7.51807	2.0884	Putative uncharacterized protein OS=Amblyomma maculatum PE=2 SV=1 - [G3MKF1_9ACAR]
G3MGN2	3.81	1	52.638	5.70654	3.91319	Putative uncharacterized protein (Fragment) OS=Amblyomma maculatum PE=2 SV=1 - [G3MGN2_9ACAR]
G3MK95	1.73	1	70.6198	5.99854	2.42729	Putative uncharacterized protein OS=Amblyomma maculatum PE=2 SV=1 - [G3MK95_9ACAR]
G3MM24	5.7	1	33.5857	7.47412	3.01105	Putative uncharacterized protein OS=Amblyomma maculatum PE=2 SV=1 - [G3MM24_9ACAR]
G3MKP0	2.65	1	68.0208	8.30908	2.20505	Putative uncharacterized protein OS=Amblyomma maculatum PE=2 SV=1 - [G3MKP0_9ACAR]
G3MKL0	16.94	1	20.4834	9.30518	2.14142	Putative uncharacterized protein OS=Amblyomma maculatum PE=2 SV=1 - [G3MKL0_9ACAR]
G0WS00	10.78	1	23.1081	9.78857	2.39178	Pogo transposable element OS=Boophilus microplus GN=pogo PE=4 SV=1 - [G0WS00_BOOMI]
