# Supplementary material for: A Vaccinomics Approach for the Identification of Tick Protective Antigens for the Control of Ixodes ricinus and Dermacentor reticulatus Infestations in Companion Animals
Source: Front Physiol. 2019 Jul 26;10:977. doi: 10.3389/fphys.2019.00977 (PMC6681794; doi:10.3389/fphys.2019.00977)
Supplement: Supplementary file 6 [file Data_Sheet_6.xlsx]

## Sheet: Rabbits
Supplementary Dataset 6. Results of the vaccination trials in rabbits and dogs.
I. ricinus
Antigen	Animal No.	No. engorged larvae	DL (%)	Weight/larvae (mg)	DWL (%)	Molting (% larvae)	DMN (%)	E (%) = 100 (1-(DL x DMN))
O82	1	314	-13.8387	0.51	5.74865	13	83.3333	83.3333
	2	296		0.51		21
	3	336		0.51		16
Ave		315.333		0.51		16.6667
S.D.		20.0333		0		4.04145
p (t-test)		0.150924		0.0228658		0.00693764
391	1	306	-9.98797	0.447386	13.6817	10.7843	85.6005	85.6005
	2	317		0.458991		17.9811
	3	291		0.494845		14.433
Ave		304.667		0.467074		14.3995
S.D.		13.0512		0.0247409		3.5985
p (t-test)		0.213107		0.0101309		0.00283075
749	1	54	59.0854	0.564815	7.46633	7.40741	87.493	94.8828
	2	229		0.495197		6.11354
	3	57		0.442105		24
Ave		113.333		0.500706		12.507
S.D.		100.182		0.06154		9.97425
p (t-test)		0.0437462		0.186721		0.0423427
Control 1	1	256		0.541016		30.0781
	2	243		0.553086		28.3951
	3	332		0.529217		32.5301
Ave		277		0.541106		30.3344
S.D.		48.0729		0.011935		2.07941
216	1	303	14.7887	0.415287	-177.138	22.7723	85.3345	85.3345
	2	234		0.362046		10.2564
	3	310		3.50812		10.9677
Ave		282.333		1.42848		14.6655
S.D.		42.004		1.80121		7.0297
p (t-test)		0.11287		0.236433		0.00162298
Control 2	1	378		0.715164		43.9153
	2	319		0.389153		56.1129
	3	297		0.442006		47.8114
Ave		331.333		0.515441		49.2799
S.D.		41.8848		0.174972		6.22993
D. reticulatus
Antigen	Animal No.	No. engorged larvae	DL (%)	Weight/larvae (mg)	DWL (%)	Molting (% larvae)	DMN (%)	E (%) = 100 (1-(DL x DMN))
S20	1	78	60.8333	0.320513	9.57923	18	82.6667	93.2111
	2	85		0.324516		20
	3	72		0.339167		14
Ave		78.3333		0.328065		17.3333
S.D.		6.50641		0.00982031		3.05505
p (t-test)		0.0137115		0.0482657		4.91836e-06
Control 1	1	197		0.350256		91.8782
	2	164		0.388415		89.6341
	3	239		0.349791		94.1423
Ave		200		0.362821		91.8849
S.D.		37.5899		0.0221663		2.25406
S10	1	227	-10.8696	0.285022	-20.844	44.9339	44.0566	44.0566
	2	300		0.307333		65.3333
	3	238		0.302941		57.563
Ave		255		0.298432		55.9434
S.D.		39.3573		0.0118193		10.2957
p (t-test)		0.344027		0.00571894		0.0048676
Control 2	1	292		0.256164		99.3151
	2	194		0.260825		98.4536
	3	213		0.253521		98.1221
	4	230		0.246957		78.6957
	5	234		0.255983		88.4615
	6	294		0.242177		82.6531
Ave		242.833		0.252604		90.9502
S.D.		41.359		0.00682838		8.97683
S2	1	157	54.6154	0.296815	5.54867	42.0382	33.4853	54.6154
	2	174		0.321839		88.5057
	3	200		0.3155		69
Ave		177		0.311385		66.5147
S.D.		21.6564		0.0130096		23.3333
p (t-test)		0.000275675		0.0651274		0.149816
S8	1	141	59.4872	0.243972	6.78819	73.0496	20.8742	59.4872
	2	183		0.32459		80.3279
	3	150		0.353333		84
Ave		158		0.307298		79.1258
S.D.		22.1133		0.0566944		5.57326
p (t-test)		0.000239297		0.28243		0.118654
S12	1	101	67.7778	0.334653	-15.2519	87.1287	16.3192	67.7778
	2	155		0.322581		75.4839
	3	121		0.482645		88.4298
Ave		125.667		0.37996		83.6808
S.D.		27.3008		0.0891325		7.12847
p (t-test)		0.00050086		0.21579		0.394452
S16	1	123	59.9145	0.272358	11.5633	51.2195	37.7106	75.031
	2	161		0.284472		66.4596
	3	185		0.317838		69.1892
Ave		156.333		0.291556		62.2894
S.D.		31.2623		0.023553		9.6835
p (t-test)		0.00125592		0.0527219		0.0180759
S18	1	202	40.7692	0.291089	8.71312	61.3861	33.8432	60.8148
	2	198		0.300505		58.5859
	3	293		0.311263		78.4983
Ave		231		0.300952		66.1568
S.D.		53.7308		0.0100943		10.7794
p (t-test)		0.0155614		0.0160744		0.0374327
Control 3	1	400		0.33075		83.5
	2	377		0.331565		90.7162
	3	393		0.326718		81.1705
Ave		390		0.329678		85.1289
S.D.		11.7898		0.00259559		4.97695
S14	1	189	51.8135	0.348677	-4.67615	87.3016	8.23312	51.8135
	2	89		0.296629		94.382
	3	94		0.341489		93.617
Ave		124		0.328932		91.7669
S.D.		56.3471		0.0282049		3.88593
p (t-test)		0.0173056		0.243348		0.214352
S17	1	92	64.7668	0.268478	13.418	96.7391	2.66259	64.7668
	2	68		0.289706		97.0588
	3	112		0.258036		98.2143
Ave		90.6667		0.272073		97.3374
S.D.		22.0303		0.0161382		0.776035
p (t-test)		5.24879e-05		0.0102215		0.0816815
Control 4	1	278		0.310791		97.1223
	2	190		0.268421		48.9474
	3	283		0.325583		95.7597
	4	294		0.322449		84.3537
	5	233		0.332618		91.4163
	6	266		0.325564		93.2331
Ave		257.333		0.314238		85.1388
S.D.		39.0675		0.0235512		18.2853

## Sheet: Dogs
I. ricinus
Antigen	Animal No.	No. engorged nymphs	DN (%)	Molting (No. adults)	DMA (%)	No. engorged adult females	DT (%)	Weight (mg)	DWA (%)	Egg mass (mg)	Oviposition (egg mass/tick)	DO (%)	Hatching (No. larvae)	DF (%)	E (%) = 100 (1-(DN x DMA x DT x DO x DF))
O82	1	56	6.13497	24	-6.54206	21	-2.89855	220	-0.518135	39	1.85714	-5.01412	158	-92.7273	6.13497
	2	38		19		17		129		4	0.235294		1
	3	59		71		33		233		25	0.757576		53
Ave		51		38		23.6667		194		22.6667	0.950004		70.6667
S.D.		11.3578		28.688		8.32666		56.6657		17.6163	0.827871		79.9771
p (Chi2-test)		7.21024e-06		2.98208e-78		0.0400561		2.2005e-15			1.23481e-16		0
391	1	36	37.4233	67	32.7103	26	8.69565	202	-5.00864	20	0.769231	49.4566	23	67.7273	93.7288
	2	2		1		14		189		6	0.428571		12
	3	64		4		23		217		4	0.173913		0.5
Ave		34		24		21		202.667		10	0.457238		11.8333
S.D.		31.0483		37.2693		6.245		14.0119		8.7178	0.298692		11.2509
p (Chi2-test)		1.77359e-14		1.66642e-09		0.0865555		4.51199e-07			0.00129601		8.88931e-125
749	1	65	-8.58896	62	-54.2056	21	-1.44928	201	-16.753	31	1.47619	-47.2547	96	-167.273	0
	2	40		28		27		212		3	0.111111		1
	3	72		75		22		263		53	2.40909		197
Ave		59		55		23.3333		225.333		29	1.33213		98
S.D.		16.8226		24.2693		3.21455		33.0807		25.0599	1.15574		98.0153
p (Chi2-test)		1.10498e-08		1.10748e-162		0.792973		5.97701e-07			1.3032e-10		0
216	1	73	19.6319	58	4.6729	22	33.3333	230	4.66321	44	2	-36.7429	32	67.2727	83.2845
	2	53		43		9		111		1	0.111111		1e-05
	3	5		1		15		211		24	1.6		4
Ave		43.6667		34		15.3333		184		23	1.23704		12
S.D.		34.9476		29.5466		6.50641		63.9296		21.5174	0.99538		17.4356
p (Chi2-test)		1.4431e-20		0		0.00229091		8.59826e-22			4.33622e-19		2.16862e-231
Control	1	36		59		22		141		1	0.0454545		1
	2	67		1		24		196		15	0.625		44
	3	60		47		23		242		47	2.04348		65
Ave		54.3333		35.6667		23		193		21	0.904644		36.6667
S.D.		16.2583		30.6159		1		50.5668		23.5797	1.02795		32.6241
D. reticulatus
Antigen	Animal No.	No. engorged nymphs	DN (%)	Molting (No. adults)	DMA (%)	No. engorged adult females	DT (%)	Weight (mg)	DWA (%)	Egg mass (mg)	Oviposition (egg mass/tick)	DO (%)	Hatching (No. larvae)	DF (%)	E (%) = 100 (1-(DN x DMA x DT x DO x DF))
S20	1	16	54.5723	11	62.963	14	-49.2063	293	5.83695	110	7.85714	66.9856	953	14.4254	95.2466
	2	27		19		15		347		122	8.13333		978
	3	34		25		18		336		144	8		1133
Ave		25.6667		18.3333		15.6667		325.333		125.333	7.99683		1021.33
S.D.		9.07377		7.02377		2.08167		28.5365		17.2434	0.138123		97.5107
p (Chi2-test)		5.59974e-06		1.76555e-07		4.03073e-17		0.589093			1.35145e-06		7.28513e-09
S10	1	58	10.3245	57	9.09091	16	-74.6032	354	1.1095	126	7.875	70.6176	1162	-13.6433	76.0466
	2	53		42		18		357		150	8.33333		1652
	3	41		36		21		314		108	5.14286		1255
Ave		50.6667		45		18.3333		341.667		128	7.11706		1356.33
S.D.		8.73689		10.8167		2.51661		24.0069		21.0713	1.725		260.243
p (Chi2-test)		0.079839		0.10085		3.53263e-24		0.0679886			1.18448e-07		6.68954e-44
S2	1	51	39.823	47	41.4141	16	-42.8571	325	21.6594	120	7.5	68.8226	1864	-3.39338	89.0084
	2	47		39		9		222		86	9.55556		943
	3	4		1		20		265		112	5.6		895
Ave		34		29		15		270.667		106	7.55185		1234
S.D.		26.0576		24.5764		5.56776		51.7333		17.7764	1.97829		546.124
p (Chi2-test)		6.76168e-12		2.47504e-11		1.27151e-22		3.9041e-14			1.28651e-07		9.11318e-29
S8	1	16	64.0118	14	60.2694	14	-55.5556	386	-1.39894	164	11.7143	63.3051	1818	-20.5977	94.7532
	2	22		22		19		368		157	8.26316		1448
	3	23		23		16		297		107	6.6875		1052
Ave		20.3333		19.6667		16.3333		350.333		142.667	8.88831		1439.33
S.D.		3.78594		4.93288		2.51661		47.0567		31.0859	2.57104		383.074
p (Chi2-test)		1.30072e-09		3.90626e-07		5.69257e-13		1.30072e-09			1.30072e-09		1.30072e-09
S12	1	40	10.9145	40	12.4579	12	-65.0794	289	-2.4602	118	9.83333	65.0186	1064	9.3702	75.2752
	2	51		47		21		417		177	8.42857		1562
	3	60		43		19		356		136	7.15789		619
Ave		50.3333		43.3333		17.3333		354		143.667	8.47327		1081.67
S.D.		10.0167		3.51188		4.72582		64.0234		30.2379	1.33828		471.748
p (Chi2-test)		0.835323		0.658837		2.29894e-19		0.835323			0.835323		0.835323
Control 1	1	55		51		18		338		128	7.11111		1171
	2	58		48		3		353		124	41.3333		1216
Ave		56.5		49.5		10.5		345.5		126	24.2222		1193.5
S.D.		2.12132		2.12132		10.6066		10.6066		2.82843	24.1988		31.8198
S16	1	51	-39.2523	50	-27.7228	25	-68.4211	291	-42.7935	122	4.88	60.4715	968	-36.5007	60.4715
	2	60		56		19		376		154	8.10526		1640
	3	38		23		20		294		91	4.55		380
Ave		49.6667		43		21.3333		320.333		122.333	5.84509		996
S.D.		11.0604		17.5784		3.21455		48.2321		31.5013	1.96431		630.466
p (Chi2-test)		2.91672e-142		3.2726e-130		1.17682e-20		1.91799e-172			0.000213188		0
S18	1	28	55.1402	25	60.396	23	-21.0526	240	-12.0357	117	5.08696	43.0947	576	4.24852	90.3196
	2	13		13		17		239		99	5.82353		790
	3	7		2		6		275		86	14.3333		730
Ave		16		13.3333		15.3333		251.333		100.667	8.41461		698.667
S.D.		10.8167		11.5036		8.62168		20.502		15.5671	5.13898		110.387
p (Chi2-test)		2.10805e-17		4.22702e-19		2.83931e-19					3.01654e-06		0
S14	1	9	-7.47664	9	-7.92079	21	-44.7368	165	-35.2155	64	3.04762	74.8858	719	-49.1549	74.8858
	2	79		73		9		239		66	7.33333		489
	3	27		27		25		506		19	0.76		2057
Ave		38.3333		36.3333		18.3333		303.333		49.6667	3.71365		1088.33
S.D.		36.3501		33.0051		8.32666		179.372		26.5769	3.3369		846.736
p (Chi2-test)		8.06341e-248		1.05307e-209		7.46472e-12		2.75346e-27			2.91858e-06		3.63886e-269
S17	1	11	41.1215	7	49.505	14	10.5263	218	-19.6137	75	5.35714	42.6782	261	-1.46185	84.7517
	2	50		42		14		433		183	13.0714		1159
	3	2		2		6		154		42	7		801
Ave		21		17		11.3333		268.333		100	8.47619		740.333
S.D.		25.5147		21.7945		4.6188		146.152		73.7496	4.06348		452.063
p (Chi2-test)		3.08961e-106		1.22841e-77		8.86217e-08		2.68998e-202			0.00452236		0
Control 2	1	25		21		5		103		90	18		600
	2	5		5		9		139		172	19.1111		132
	3	77		75		24		431		174	7.25		1457
Ave		35.6667		33.6667		12.6667		224.333		145.333	14.787		729.667
S.D.		37.1663		36.6788		10.0167		179.881		47.9305	6.55087		671.95
